# Supplementary material for: Cryo-EM structure of the human ferritin–transferrin receptor 1 complex
Source: Nat Commun. 2019 Mar 8;10:1121. doi: 10.1038/s41467-019-09098-w (PMC6408514; doi:10.1038/s41467-019-09098-w)
Supplement: Supplementary file 4 — Source Data [file 41467_2019_9098_MOESM4_ESM.xlsx]

## Sheet: FACS_Exp1_Fig3B
Ctrl SSC	Ctrl FITC	H-Ft SSC	H-Ft FITC	AfFt SSC	AfFt FITC	Mutant_A SSC	Mutant_A FITC	Mutant_B SSC	Mutant_B FITC	Mutant_C SSC	Mutant_C FITC
170048	396.995	132864	1186.05	18688	-3.69694	135040	881.283	57728	146.944	73472	231.439
81792	218.777	60416	459.348	80960	250.309	100992	914.916	91520	297.15	56960	119.499
113920	282.328	44544	654.993	47296	193.516	50112	274.886	63296	183.544	37312	93.0076
42880	139.909	44032	993.301	34304	54.4387	31296	176.861	94528	458.315	58048	225.788
80256	279.825	55232	350.342	193664	1029.03	67584	526.066	36736	114.235	112960	430.35
80384	121.389	52608	261.153	57792	101.192	57088	410.553	39680	109.1	47360	245.323
95424	240.971	110528	970.207	42240	355.851	79168	376.261	103744	492.628	48832	142.344
67648	193.516	51264	505.039	110848	419.859	37056	88.6185	57536	58.7517	134848	627.043
40768	96.6386	72832	7191.22	75136	179.343	52032	224.268	50944	149.463	36096	90.5282
83264	262.906	42944	468.759	101056	305.867	57600	153.853	38080	13.0685	66944	332.85
66560	201.178	118528	1068.64	237952	829.385	120384	576.178	50112	241.511	87616	597.615
62080	236.69	43712	341.102	66688	119.499	40448	266.446	53760	187.393	73984	263.493
123520	249.75	92800	873.08	52352	96.6386	39104	153.853	61888	217.792	41792	-11.5395
59072	-7.1791	82432	1752.88	45248	106.431	59840	194.404	43264	143.397	58176	173.999
48896	201.178	62784	570.947	45440	42.0609	54080	257.681	44736	285.487	51200	139.909
46784	129.125	122752	1358.62	48576	151.281	61248	254.821	70144	219.766	51648	145.873
69120	141.645	76096	637.19	54080	209.102	130560	627.043	90496	360.643	48000	75.6738
42176	77.2216	100992	1674.29	56896	200.263	121536	1295.25	106240	337.325	63872	206.744
206016	726.59	74368	581.46	52480	114.235	162880	529.66	53568	168.783	123520	559.359
92544	241.511	106688	906.383	67968	183.544	82688	361.448	42240	210.052	69184	387.348
47296	152.013	35264	219.766	44800	31.6302	152256	808.41	118080	555.552	59328	268.831
133056	475.145	85632	1036.34	93952	274.886	42304	258.257	133952	409.634	105600	625.608
94272	213.408	67968	644.545	52480	165.244	138112	635.73	54656	142.344	117888	389.955
55680	146.944	101888	1200.23	123840	544.295	62656	357.441	30784	122.977	44736	300.473
95104	265.261	28864	638.654	50176	113.32	144832	945.457	45440	241.511	97536	17869
46464	194.404	33408	505.039	79680	289.323	51136	28.9464	111104	584.12	64000	256.533
83840	259.991	88128	797.206	53568	117.626	50752	231.439	50560	172.381	81472	321.923
121024	284.852	52544	307.915	62272	141.645	48000	152.013	34816	98.3348	48832	184.394
165248	588.134	93184	1808.84	51712	159.853	127680	624.175	52352	202.096	49344	135.46
204416	605.871	210880	2644.57	51904	200.263	132992	605.871	54976	149.463	45248	17.4483
50816	124.899	47680	377.945	43840	213.408	142528	1323.38	31296	91.3516	56448	810.293
124160	407.803	64256	777.09	45440	72.8611	81472	355.851	52992	193.516	91072	383.044
66560	157.207	41664	511.948	56000	75.6738	53120	189.126	63232	244.228	152384	430.35
44544	130.112	120064	1459.8	95680	153.115	47680	195.296	49024	117.005	149888	773.491
61440	117.005	87808	1983.3	96448	319.071	115392	508.481	52480	236.69	112768	608.65
45312	184.394	34560	222.257	57728	140.602	105408	341.862	60672	159.093	53440	120.442
62272	181.014	47616	294.518	54080	136.138	49728	189.126	67584	246.975	96128	297.15
53120	146.944	134976	2087.1	62784	199.352	58496	266.446	60736	297.15	56128	224.268
76800	192.631	141248	1398.18	92864	305.867	51328	220.76	67264	270.634	54016	147.661
58880	195.296	76864	1152.75	52480	146.944	58304	254.821	69056	142.344	68288	208.156
129088	427.462	43840	431.318	161856	370.427	50304	523.685	47424	251.43	64448	192.631
40960	-13.2871	114176	895.834	79680	254.253	46272	186.532	46848	114.235	119360	372.916
89216	223.261	52288	528.459	118720	276.113	53568	192.631	69376	217.792	92032	334.335
82176	250.309	90368	1133.77	49728	180.177	90048	392.579	23488	69.326	49344	131.769
133376	405.072	46976	239.357	36544	166.81	73216	241.511	81088	233.003	77248	212.925
69696	172.381	71232	1056.09	54272	172.381	106880	436.188	52416	160.996	131584	750.521
44352	32.5279	163392	1477.41	128512	447.108	87424	797.206	127552	386.484	144448	540.597
64448	212.925	65536	690.604	117440	348.008	59136	224.268	46592	212.925	63744	297.812
43328	134.447	47296	573.556	63168	217.792	51904	244.228	56448	226.806	95296	228.341
152064	445.101	101184	728.273	47616	58.7517	39232	226.806	117888	497.103	43456	217.792
35328	-27.3868	36480	167.992	56576	166.81	104256	887.488	99904	368.778	42112	150.189
125760	462.463	33664	276.113	159360	417.98	58880	344.921	47104	159.093	52608	282.957
46656	166.81	48704	381.337	57728	121.389	49536	68.5747	59392	188.258	40960	83.5142
177472	332.11	48640	539.37	61824	117.626	74560	297.15	38208	99.1879	64576	294.518
70656	152.013	47488	295.174	110400	309.288	99712	578.812	165184	529.66	58368	319.071
36480	70.3311	49600	338.077	198656	581.46	48320	239.357	127424	701.845	107456	508.481
54656	148.38	40896	288.039	40192	56.1087	43136	245.323	90560	196.191	141568	573.556
54912	86.1866	61376	576.178	169792	427.462	47744	172.381	39488	167.992	103552	494.86
57024	108.207	91456	1374.96	110464	452.166	28544	100.044	85504	375.422	48640	147.661
54976	0	125632	910.639	35264	100.044	57152	322.64	62528	196.191	43712	327.704
61312	73.8803	50688	1229.11	65088	111.501	68608	46.448	46976	119.499	46784	598.983
72640	137.844	133120	1408.26	44608	134.447	73984	608.65	73216	276.728	69376	211.964
65536	44.8257	43904	245.873	57920	245.323	101888	366.318	65472	254.253	49344	252.556
41600	166.026	124416	1411.64	49856	240.971	55040	1188.88	52608	306.548	112576	745.324
177792	273.664	46272	554.29	66496	143.397	48896	231.96	48512	213.408	61760	209.102
86080	367.136	44224	713.28	37056	192.631	163776	709.993	50944	137.16	113216	593.532
100608	306.548	132608	1740.22	63808	243.683	121472	614.247	63040	281.074	129152	518.956
42624	-14.1618	41216	433.259	54912	199.352	105664	372.916	138688	523.685	85824	390.828
62400	217.792	93824	1748.65	68032	179.343	31808	171.576	48192	90.5282	56256	312.747
162112	373.749	87808	664.091	209600	789.828	101632	389.955	75008	244.228	65472	217.301
49600	121.389	36288	1188.88	151232	596.251	50240	177.685	97024	466.65	70400	316.244
67072	205.807	110784	1061.09	68992	201.178	191936	1339.27	111616	377.945	50176	450.135
144128	438.153	77440	887.488	48512	85.1139	104064	328.435	42944	174.813	129728	582.788
52032	102.056	53504	303.158	45952	109.1	48448	175.63	106496	477.294	75968	239.894
165312	493.742	80896	904.262	48000	121.389	46720	166.026	47488	122.977	109440	706.721
53312	169.577	101568	676.431	51264	203.018	119936	347.234	36992	202.096	84032	334.335
112576	291.261	234624	2895.75	56000	199.352	62144	540.597	107200	303.833	62144	406.891
58240	99.1879	50240	740.165	56192	164.466	59008	181.854	96704	417.98	101824	479.454
49792	153.853	130944	829.385	77184	214.375	97984	618.482	61888	226.806	117504	619.9
56320	108.207	56640	469.817	142144	596.251	48192	294.518	69376	343.388	41216	352.692
121344	299.14	33472	402.361	48704	127.489	126528	752.262	59456	203.944	109440	521.315
69952	161.763	54464	523.685	70144	227.828	50688	202.096	100032	299.14	96768	376.261
39872	169.577	172864	2750.32	46144	151.281	38016	263.493	100352	433.259	147264	503.897
40192	93.0076	117888	858.919	80064	223.261	28608	63.129	113088	437.169	57024	173.999
122688	362.255	224576	3155.9	121472	299.806	140736	716.583	48064	268.233	69248	205.807
99008	202.096	133376	1194.54	41984	214.375	44672	176.861	48576	116.078	68096	396.995
46528	132.769	59712	736.746	65920	243.683	44416	6.09048	77888	335.08	50880	359.038
40640	243.683	47040	316.244	117376	285.487	40384	109.1	79040	350.342	60224	203.944
42112	-37.9497	60160	508.481	57664	111.501	117824	653.489	53824	120.442	62400	121.389
48448	94.1185	98880	815.971	78528	206.744	85568	335.08	123584	483.803	242304	1866.66
159488	541.827	35584	330.635	42752	179.343	87808	394.339	34432	107.317	132480	328.435
95744	168.783	38144	270.634	39616	11.3212	167040	713.28	46720	183.544	125376	488.194
53440	52.7776	81024	450.135	48000	181.854	71296	423.643	39872	208.156	91008	274.886
239360	930.054	65600	904.262	36608	-51.125	49856	124.899	81856	303.158	61568	274.275
160640	458.315	64000	535.707	89984	332.11	33280	249.75	67584	272.448	82816	342.624
127872	377.945	37120	453.185	74944	239.357	137344	604.487	80704	417.98	78848	289.323
154368	492.628	50752	293.864	53440	181.014	35776	200.263	107840	436.188	133888	1180.43
50368	18.3265	146560	1368.4	153088	406.891	45312	179.343	96128	391.702	158720	714.929
54656	99.1879	36160	400.564	57408	66.83	46720	116.078	42688	177.685	44864	146.944
155648	581.46	54208	403.263	44416	183.544	41408	180.177	80768	270.634	77248	291.261
98816	109.1	74368	414.249	54912	217.792	22464	125.543	64704	163.303	129088	340.343
68928	166.81	32320	329.9	53184	141.645	94080	259.411	43776	175.63	43968	193.516
57216	49.9497	42496	544.295	87744	280.449	38016	158.337	188992	943.24	44096	107.317
50944	230.402	55552	393.458	78912	144.101	64512	212.925	51136	178.513	34624	245.323
49600	224.774	49280	402.361	38592	42.9802	43264	478.373	58112	189.997	102976	387.348
177216	406.891	74688	698.613	46528	152.013	72576	281.074	47040	151.281	124928	481.623
90752	244.228	51584	453.185	60864	171.576	53888	327.704	90368	325.524	73408	286.76
83456	208.156	118656	1172.06	49152	154.594	129856	554.29	98112	291.909	53632	216.322
61888	141.645	43200	242.594	83840	259.991	71552	307.915	89600	443.104	56832	206.744
75840	117.626	46592	755.757	65152	262.906	53824	194.404	65152	270.032	53504	96.6386
142400	508.481	79040	1200.23	58624	142.344	34816	45.7518	85248	349.563	101888	831.32
41920	200.263	44864	214.375	66304	234.051	61504	559.359	80128	311.358	136832	577.493
96192	250.309	41600	389.955	94080	367.136	49536	123.936	90816	361.448	115584	1282.96
108672	220.76	145152	963.39	37952	134.447	41792	429.385	49792	257.681	53504	181.014
105664	192.631	30400	119.499	31616	131.769	61632	318.362	43456	154.594	118464	281.074
51584	173.189	39936	268.831	58176	175.63	47744	272.448	84224	173.999	49408	239.357
92416	282.957	52352	355.851	64576	174.813	57152	200.263	47104	262.906	69120	150.189
244224	795.355	60608	1081.35	55744	179.343	39168	234.051	50240	160.996	58624	204.874
77632	208.156	44224	303.158	77184	189.126	44800	99.1879	51520	200.263	82496	380.486
82176	208.156	44992	475.145	71872	165.244	90240	256.533	58496	302.485	126976	491.515
126400	422.693	35712	295.174	99776	253.12	119744	1128.41	57216	228.341	54336	134.447
105280	365.501	56640	377.102	40640	231.96	48768	302.485	28800	74.6473	92864	506.184
60544	121.389	93376	2421.65	153856	385.621	160064	2910	46016	206.744	58816	197.09
81600	203.944	49664	677.99	71104	145.873	53952	249.75	59136	148.38	80064	348.785
50944	140.602	43968	223.261	154304	638.654	40384	131.105	55936	198.444	55872	267.04
77248	203.018	105152	762.798	64704	229.369	56960	223.261	59968	174.813	42496	305.188
57856	162.531	64512	489.299	51712	109.1	61184	285.487	71616	238.287	47808	75.6738
38336	148.38	51456	1144.57	41280	71.0874	99520	545.534	179776	864.958	47232	143.397
91392	267.04	106944	970.207	49664	145.163	47808	173.999	54528	223.261	52672	96.6386
71872	171.576	57728	475.145	35072	131.769	66048	332.85	33792	137.844	55680	158.337
59264	92.1781	40256	468.759	77248	164.466	45504	173.189	89088	464.551	49856	193.516
61760	117.005	33920	1273.81	40000	131.769	39168	66.83	137408	550.519	58240	271.842
62272	75.6738	88384	1246.79	56000	174.813	107584	638.654	63424	337.325	33408	91.3516
140416	421.746	43008	329.9	45056	5.2199	95872	513.109	38656	143.397	57408	231.439
59776	148.38	46720	608.65	107520	296.49	67264	424.594	66496	239.894	51264	140.602
46720	69.326	35776	375.422	50752	166.81	78144	407.803	91712	526.066	51328	279.825
85376	173.189	47680	332.85	78272	362.255	43264	248.082	88960	400.564	42240	65.8381
51264	224.774	50432	395.222	89536	335.08	50304	158.337	58624	294.518	58048	149.463
146176	274.275	113920	1690.53	46080	86.9943	55104	251.43	60288	246.975	40256	40.4572
162048	451.149	30464	397.884	51584	172.381	77056	267.04	106048	296.49	36672	198.444
48640	2.60943	71360	476.218	118272	458.315	46656	259.991	49600	255.962	51712	291.909
74368	118.56	133056	1473.87	42432	219.766	49344	328.435	99392	426.504	50496	291.909
57152	49.9497	74624	593.532	38336	30.7341	42368	176.861	64960	211.006	38272	69.326
102912	224.268	39168	475.145	56832	61.4187	70848	299.14	53888	32.5279	143040	925.702
81088	147.661	50688	528.459	75712	239.894	55040	176.861	76288	337.325	191232	917.063
165184	590.827	38912	239.357	44736	176.861	100992	621.322	73984	430.35	52608	206.744
57216	71.0874	88896	1791.43	54528	121.389	53440	220.76	70912	254.253	82304	266.446
61248	66.83	133440	2082.04	62976	399.668	68096	318.362	65856	261.736	59584	161.763
95872	389.084	100672	1307.67	59328	159.093	45632	216.322	40960	224.268	45568	197.992
40256	57.0671	79744	1674.29	54528	158.337	37888	72.0995	38976	98.3348	51200	221.757
49600	70.3311	69952	445.101	94784	201.178	53824	153.115	35328	78.259	73600	149.463
51840	100.044	76032	460.384	34688	210.052	100032	417.044	52544	140.602	43456	221.757
51264	159.853	58496	452.166	63552	130.112	62720	125.543	75200	208.156	67200	329.9
95680	274.886	44800	1358.62	40192	126.514	64704	276.728	146880	690.604	124352	451.149
48896	102.056	93888	703.466	91584	912.775	54592	206.744	47360	210.052	35584	203.018
44608	111.501	61760	850.936	85760	287.399	128640	723.238	74240	157.207	57280	53.4884
67200	249.75	57792	302.485	197568	629.925	34688	6.96134	68800	254.821	58240	266.446
44992	145.163	50752	864.958	41088	93.0076	53184	189.126	49728	137.844	49856	189.997
57088	191.749	47552	677.99	41344	152.013	73344	170.375	113408	268.233	117056	590.827
62720	129.125	50112	771.698	33856	57.0671	39296	148.38	32704	71.0874	61440	282.957
84288	177.685	72128	341.862	56064	266.446	37312	145.873	86976	234.051	45120	145.163
54592	86.1866	57472	650.493	44288	32.5279	47936	194.404	37376	67.5763	86592	292.559
57216	173.189	100736	1267.76	78208	256.533	52800	197.09	60672	195.296	65792	453.185
85696	221.757	63552	364.687	48704	179.343	68352	246.975	39360	261.153	47616	216.322
150784	459.348	94208	1862.15	29312	131.105	71104	297.812	100288	356.645	56320	282.957
123840	427.462	48128	231.439	55296	128.469	56064	197.09	119744	635.73	46336	355.851
56896	95.7953	50944	406.891	98368	254.253	48576	146.944	71744	317.654	121536	309.976
38912	31.6302	63104	1903.19	85440	239.357	114944	6705.86	73984	234.051	65216	296.49
35840	119.499	123328	1428.64	92800	192.631	48896	270.634	119232	398.775	60928	233.003
133120	377.102	46656	366.318	41472	111.501	81280	307.915	58176	215.346	79104	303.833
123904	490.406	103744	967.929	108224	460.384	44096	210.052	85824	234.051	107072	297.15
56128	109.997	57984	738.453	88512	276.728	52544	207.213	46272	88.6185	50880	211.006
49792	179.343	90944	577.493	104384	412.396	49984	262.906	79680	323.359	91136	364.687
89280	137.844	43712	342.624	53376	154.594	40896	299.14	89984	383.044	93696	363.874
52992	102.056	50048	337.325	96512	338.077	112576	446.104	51648	217.301	109056	540.597
121280	388.215	57856	497.103	221888	1610.96	53504	348.785	146816	555.552	85696	292.559
70016	209.102	80320	607.259	69568	188.258	54144	178.513	73600	185.674	40192	251.43
58176	172.381	44672	303.833	39872	146.944	49024	89.7078	77120	277.963	38848	210.052
59008	176.861	97792	930.054	143296	360.643	41792	174.813	66112	224.774	54976	163.303
63040	109.997	61312	780.707	71104	198.444	46144	103.795	67904	295.174	56256	201.178
47936	3.47942	100352	640.121	107520	239.357	52096	251.43	72768	262.906	83840	331.371
84224	161.763	56576	539.37	62592	131.769	78912	259.991	103488	394.339	37632	127.489
84480	236.69	38528	55.3919	46912	135.46	62656	182.697	61440	179.343	69568	387.348
119360	305.867	60672	993.301	60160	140.602	54976	222.257	66816	195.296	65856	246.975
46784	128.469	107840	1279.9	67520	133.439	68288	250.309	59200	252.556	61952	164.466
83520	148.38	40768	354.268	65856	148.38	67712	266.446	52928	151.281	55424	231.439
105472	173.189	34176	208.156	38528	148.38	214976	895.834	102720	335.08	44480	143.397
99008	203.018	77248	556.818	65536	285.487	141888	703.466	86464	132.769	41280	124.899
43840	110.598	77440	437.169	137344	197.992	56832	110.598	140864	708.355	38848	125.543
190464	653.489	77696	387.348	51776	134.447	84992	560.634	107264	388.215	88128	453.185
115584	176.861	132992	1488.09	47488	148.38	55360	238.287	44160	176.861	55808	181.014
51840	160.996	156032	1630.48	78144	280.449	146240	338.077	71488	265.261	68800	182.697
48896	131.105	85952	897.933	83008	220.76	40000	225.788	35456	26.2754	91520	312.747
63488	70.3311	130624	1992.95	121216	364.687	124544	797.206	72448	203.018	80320	253.12
59520	115.154	27136	224.774	48512	75.6738	47552	98.3348	38592	124.899	110464	437.169
73664	244.228	39296	375.422	112192	224.268	51584	164.466	53696	197.09	43904	72.8611
63552	147.661	94848	993.301	59200	108.207	65856	952.14	99648	404.166	78144	293.864
115392	359.038	45312	340.343	91520	249.75	112960	372.084	87808	201.178	100480	323.359
58304	85.1139	90304	618.482	57152	174.813	74240	297.15	49536	184.394	115200	500.488
159424	412.396	51008	418.918	153984	608.65	91904	350.342	46976	69.326	42816	73.8803
55104	111.501	124480	1445.87	41728	128.469	174080	921.372	106944	474.074	139072	812.181
51904	58.0286	48256	723.238	113088	388.215	43520	250.309	54400	202.096	44672	164.466
54784	94.1185	49600	711.634	153600	535.707	35776	259.411	110144	410.553	95680	637.19
155136	526.066	49984	656.5	41344	113.32	44992	190.872	161920	735.043	71488	311.358
56896	210.052	77760	721.568	45696	107.317	53760	173.189	141504	540.597	55680	417.98
89216	126.514	187456	1822.02	141760	340.343	136704	815.971	40000	264.67	100864	218.777
130368	396.995	66752	573.556	56704	141.645	37888	199.352	154112	850.936	123520	588.134
62016	135.46	173888	2201.89	50880	164.466	53952	284.852	96384	203.018	50496	311.358
150912	457.284	47872	578.812	91776	347.234	61888	181.014	103552	373.749	121856	381.337
53184	121.389	43712	424.594	44736	76.4465	71744	187.393	41088	176.861	79552	353.479
37952	88.6185	94208	1408.26	80384	168.783	77696	590.827	252224	1459.8	85504	339.586
35648	24.5012	47104	511.948	45248	98.3348	48192	166.81	62848	181.854	59968	341.862
54144	50.8896	70592	812.181	98304	86.1866	97600	276.728	64704	204.874	102720	475.145
45632	34.1027	183616	1141.86	37248	138.874	59840	216.322	182976	979.376	57600	234.051
51840	169.577	114560	1056.09	98240	282.328	41216	58.0286	38976	60.6889	83712	348.008
60608	163.303	52864	324.079	47424	26.2754	45376	297.15	126464	498.229	65344	257.681
62912	49.9497	99136	949.907	50688	107.317	86848	270.032	106368	241.511	49344	208.156
83392	211.964	71552	458.315	59072	189.126	51584	249.75	68672	213.408	61440	288.039
133056	488.194	41216	127.489	55552	233.003	111552	417.98	45760	111.501	45760	175.63
59712	143.397	119680	1368.4	48256	157.207	39168	209.102	142976	549.268	48896	286.76
58624	201.178	36096	239.357	130816	328.435	154112	577.493	60288	248.637	55424	184.394
20800	35.005	61824	367.136	43712	153.115	100288	312.747	262080	353.479	115072	1019.37
177664	649.001	100288	1026.61	47744	98.3348	186880	925.702	70336	299.806	153472	614.247
75200	198.444	33984	230.402	73344	242.594	65024	234.051	95040	429.385	55168	239.357
103744	374.585	120064	1568.87	93056	361.448	95552	463.506	40128	94.9553	55872	86.1866
48000	94.9553	63616	350.342	55296	134.447	63680	288.039	72576	340.343	59008	234.577
52800	123.936	230656	2832.48	46464	143.397	84416	317.654	120256	450.135	69248	434.233
45696	35.005	103552	604.487	42880	165.244	125568	740.165	105024	315.542	170944	1203.09
66432	217.301	223808	3448.53	132352	318.362	32896	74.6473	90112	380.486	54848	209.102
56768	163.303	31744	85.1139	92672	425.548	192256	2036.99	105600	450.135	42496	168.783
41856	192.631	52928	535.707	195904	700.227	45696	58.0286	54656	293.864	92480	622.747
74880	223.261	75776	698.613	97408	177.685	43328	372.084	54336	192.631	62272	346.461
42752	95.7953	107072	1438.95	176704	644.545	94656	438.153	106688	508.481	132032	522.499
48192	120.442	74176	852.924	31488	-1.95701	57728	451.149	81280	515.44	88192	148.38
60032	181.854	204672	2536.79	151168	372.916	82880	643.067	76288	397.884	54144	142.344
41024	60.6889	49600	1258.73	43008	184.394	54464	497.103	45760	226.806	60864	467.703
63424	203.944	56704	397.884	78336	368.778	68736	230.402	204416	1081.35	93312	527.261
100160	377.102	40832	170.375	131072	611.442	144512	800.922	114496	540.597	64576	248.082
35968	49.2465	156672	1907.81	45632	199.352	46592	665.62	59264	234.051	82432	184.394
103232	228.341	69376	676.431	65088	243.683	51456	181.854	104192	476.218	74752	237.221
68992	153.115	43840	171.576	76544	284.219	151872	983.995	46016	117.005	43328	282.328
40960	127.489	73472	499.357	34560	-20.3059	64000	273.664	51968	186.532	59904	155.71
89920	221.757	60800	243.683	43968	120.442	74368	364.687	60416	289.323	68928	316.244
43072	19.2057	58112	231.439	73344	234.577	78528	961.129	67584	231.96	68032	227.828
51456	168.783	47808	330.635	29696	30.7341	41408	218.777	49728	211.006	29504	121.389
158400	389.084	48576	159.853	70528	215.346	32576	20.9667	63680	330.635	62976	166.026
91008	254.253	52288	274.275	90176	320.494	99968	321.923	50368	191.749	31744	88.6185
50752	-4.56713	154624	1546.4	135296	239.357	64960	319.781	77568	535.707	42944	41.1437
52160	137.16	213440	2638.1	146624	533.279	57280	303.833	197568	848.953	48896	46.448
44160	205.807	85568	2234.31	38784	63.129	148224	993.301	47232	246.975	58048	39.5436
43328	43.9018	44544	1089.04	91264	341.862	71744	238.287	84800	378.79	84992	433.259
73152	213.408	49152	286.76	52736	73.8803	94720	281.074	59264	159.853	143424	721.568
80768	162.531	49664	357.441	57792	188.258	78336	405.072	63424	216.322	42880	155.71
60416	263.493	33472	355.851	62400	224.774	146368	812.181	67840	151.281	83776	768.125
76544	225.788	32384	131.769	87616	197.992	47872	141.645	80128	317.654	33024	55.3919
53568	79.8234	45120	619.9	75584	184.394	67328	289.968	60736	201.178	46592	509.634
123264	355.058	37568	316.244	94784	305.188	45312	208.156	35456	149.463	89344	221.757
45504	141.645	143616	6475.76	43584	120.442	126656	795.355	60288	256.533	133696	554.29
44096	222.257	35968	255.962	68032	185.674	46080	203.944	63168	187.393	85888	856.916
41856	98.3348	65984	409.634	51520	125.543	75392	1141.86	61376	249.75	114688	1491.67
58432	119.499	48256	422.693	153088	637.19	124672	628.482	94592	345.69	44032	128.469
54144	108.207	37120	256.533	230528	804.657	43392	114.235	71552	230.402	31936	179.343
88896	234.577	73408	529.66	56320	74.6473	40000	255.962	240896	988.636	48448	120.442
99904	188.258	83456	1391.5	46272	89.7078	59712	288.039	110272	629.925	127232	354.268
42368	96.6386	53376	1152.75	156992	667.153	66880	433.259	48704	115.154	36864	235.631
75392	252.556	44352	1572.65	60032	190.872	139264	777.09	230080	1024.19	63552	272.448
91200	206.744	86592	1270.78	80576	200.263	156544	914.916	83008	212.925	44864	264.67
47424	125.543	68224	277.963	197824	700.227	28672	151.281	49984	258.257	43584	102.924
58240	76.4465	59456	952.14	43520	158.337	50688	279.825	62144	177.685	56128	134.447
71232	163.303	88896	793.508	110720	299.806	55424	220.76	170752	726.59	84800	235.631
37888	79.8234	46464	206.744	38592	113.32	47808	244.228	59520	261.736	68416	281.074
46784	205.807	149184	3148.14	53952	132.769	45696	147.661	39616	71.0874	51648	193.516
55872	205.807	51520	498.229	88640	209.102	74112	296.49	43328	138.874	42816	151.281
152640	391.702	96384	1261.73	52672	145.163	62336	462.463	43840	261.736	53312	207.213
68032	109.997	106048	1568.87	48512	302.485	40128	307.915	46592	169.577	41728	153.115
49472	134.447	25344	1061.09	52096	166.026	59072	530.863	49600	194.404	85824	483.803
116288	455.229	66496	797.206	44800	5.2199	72640	427.462	115264	282.957	109952	344.921
108992	286.76	65536	837.154	96128	236.69	129792	596.251	47744	64.1111	81152	488.194
70208	231.96	105984	2392.26	138816	545.534	198528	1614.85	47104	69.326	75136	223.261
54464	158.337	38144	585.455	47104	173.999	58816	213.408	78080	191.749	100736	511.948
36032	149.463	29440	550.519	97856	1152.75	39104	470.878	213312	938.823	112064	497.103
217216	676.431	37632	284.852	38592	149.463	52352	224.268	51072	153.853	48256	105.549
79488	100.044	45056	303.833	45184	146.944	49792	258.257	42432	118.56	50432	151.281
175360	549.268	54144	529.66	116288	501.622	167232	1307.67	54464	101.192	244800	1270.78
85248	268.233	100736	689.013	54016	146.944	43008	265.261	30208	229.369	49792	94.1185
194624	553.03	36224	213.408	39296	38.6321	95168	361.448	94976	332.11	140672	659.525
41984	171.576	57792	780.707	94336	168.783	46528	251.43	58048	254.821	54848	81.6616
48000	-20.3059	78016	1435.51	38336	192.631	85440	821.692	98112	376.261	102528	367.136
87296	276.113	92928	1622.64	97792	316.244	51648	184.394	71552	237.221	120192	674.875
62848	173.999	89792	1408.26	46528	99.1879	83712	1096.8	89536	278.583	56192	145.163
149696	263.493	100992	640.121	44672	117.005	30528	202.096	51072	178.513	120512	545.534
111744	404.166	76480	812.181	98816	309.976	43712	143.397	44672	134.447	63040	348.008
137984	303.158	85120	640.121	98688	387.348	135232	681.12	44480	254.253	126976	357.441
82688	157.207	85440	533.279	46208	101.192	48064	203.944	53120	153.853	66176	245.323
49792	236.69	171392	2128.11	39744	22.7318	57216	157.207	50240	210.052	93376	388.215
51840	150.189	57600	438.153	76544	249.75	65088	338.077	84416	332.85	46848	178.513
75200	161.763	93504	1339.27	42112	175.63	106304	881.283	63424	262.906	70912	345.69
75584	138.874	83008	1036.34	46080	6.09048	46272	393.458	31104	168.783	103424	263.493
49408	117.626	39936	348.785	51456	80.872	47744	251.43	89472	292.559	49408	254.253
60928	170.375	56000	197.09	133248	479.454	59392	161.763	106752	354.268	51520	297.812
62976	140.602	42560	262.906	81408	161.763	28544	405.98	48128	142.344	72832	274.886
51968	261.153	82560	993.301	65664	83.5142	146432	1214.58	59648	190.872	105728	225.788
75136	160.996	69056	470.878	61248	113.32	56640	386.484	77632	301.813	94464	389.955
143040	349.563	28544	172.381	80768	203.944	74752	327.704	48960	216.322	64704	215.346
87872	165.244	70912	883.346	137344	590.827	52032	282.328	137728	638.654	48128	201.178
102144	233.003	96448	1456.3	100224	365.501	87104	365.501	78528	289.323	93632	458.315
179648	458.315	51456	445.101	57856	153.115	85440	360.643	62592	274.275	249536	1954.64
63552	82.7184	85312	559.359	121984	548.021	161536	993.301	197824	618.482	62464	166.81
55872	175.63	57216	231.439	44608	80.872	159552	1205.95	69184	159.853	203968	958.874
51200	94.9553	72512	634.274	54336	233.003	52032	180.177	50752	251.43	98880	291.261
52608	136.138	40064	406.891	180096	574.865	36352	181.014	170624	706.721	149824	692.198
198208	460.384	45888	481.623	93120	234.577	62784	254.253	107584	444.102	59776	132.769
70784	226.806	50688	2250.71	64448	194.404	91200	308.601	53440	228.341	75328	346.461
95872	42.9802	93184	972.491	220864	667.153	141504	797.206	78144	181.854	46848	176.861
117632	348.008	41600	693.796	56832	122.023	72448	244.228	40512	118.56	74048	524.874
40064	183.544	68992	837.154	118016	413.322	110144	399.668	29120	164.466	53952	281.074
146560	1535.29	62400	383.901	103808	311.358	70784	261.153	63232	261.153	64640	238.287
154688	402.361	86528	1194.54	71872	187.393	41152	167.992	97856	438.153	92544	300.473
63616	100.044	48448	427.462	45056	145.873	57472	257.681	82688	282.328	87040	266.446
47936	28.9464	52800	5023.88	67008	233.003	68992	244.228	90624	322.64	55424	160.996
41408	39.5436	47808	345.69	69952	127.489	170688	930.054	167104	667.153	66880	215.346
36736	38.6321	75072	581.46	64384	111.501	50368	206.744	212096	906.383	59840	237.221
61824	151.281	38848	233.003	42112	107.317	74880	244.228	43520	200.263	68672	219.766
92096	173.189	50048	488.194	41984	43.9018	53824	80.872	49984	220.76	50176	215.346
44992	299.14	41920	226.806	42432	148.38	43008	146.944	40512	215.346	43904	146.944
53632	167.992	73344	1136.46	135104	432.287	47872	132.769	103232	352.692	35264	88.6185
128256	174.813	61376	771.698	169984	516.609	52800	153.853	191616	743.6	132160	499.357
80832	205.807	143744	1307.67	72512	279.825	61376	285.487	53440	219.766	57600	318.362
40384	72.0995	51776	990.965	42048	91.3516	81152	289.968	96384	267.04	54656	194.404
47680	20.0857	75456	416.11	55360	154.594	54400	361.448	60864	155.71	56896	175.63
58944	43.9018	52992	396.995	75328	250.309	115904	703.466	126720	624.175	91968	795.355
52096	94.9553	44096	748.785	77504	240.971	91328	535.707	115264	404.166	101696	125.543
56832	191.749	116096	821.692	48320	105.549	58880	281.074	73088	249.75	41472	6.09048
152064	312.747	90048	721.568	126464	559.359	53632	65.0966	88960	328.435	97280	349.563
73344	78.259	62080	490.406	51072	150.189	55680	253.12	52928	236.69	88064	286.76
46144	87.805	55168	1813.22	31808	117.626	40960	169.577	72576	198.444	34112	145.163
45248	48.3112	94464	709.993	84544	266.446	45120	261.153	33024	171.576	50048	168.783
43584	117.005	58112	941.029	123392	461.422	111232	3171.47	72448	226.806	35648	83.5142
39104	68.5747	80128	910.639	62208	203.018	47872	169.577	53120	144.101	59712	244.228
76096	214.375	118080	3011.83	35776	83.5142	92992	322.64	84928	168.783	102208	640.121
61056	138.874	91648	681.12	53888	212.925	102272	291.261	49408	155.71	42176	11.3212
68736	66.83	35072	259.991	88192	176.861	143872	377.945	57856	303.158	65408	123.936
116608	226.806	46720	256.533	114752	224.774	59456	270.634	63168	309.976	96896	350.342
84992	226.806	137536	1155.48	200000	550.519	33024	60.6889	41216	239.357	47616	110.598
142016	168.783	44480	244.228	92544	319.071	40256	149.463	50048	102.924	117824	218.777
60096	131.105	163392	1804.47	59520	164.466	93888	383.901	49920	53.4884	112320	406.891
126976	278.583	72256	346.461	110592	327.704	80512	317.654	49088	144.101	57984	183.544
164672	146.944	38272	265.261	68608	194.404	106496	564.478	36928	210.052	58432	198.444
71232	190.872	106944	967.929	141760	414.249	70144	230.402	51136	196.191	67072	309.976
50752	225.788	112384	977.075	45184	153.853	83328	371.255	53440	239.894	164672	597.615
129664	267.04	64960	687.427	110144	345.69	74688	812.181	132160	572.25	36224	107.317
62784	109.997	114304	1495.25	41600	139.909	85760	622.747	67520	279.825	84928	568.35
53184	137.16	61120	362.255	62464	193.516	43648	273.664	59264	210.052	61696	115.154
49536	87.805	74752	393.458	46144	88.6185	77952	344.921	39168	126.514	63424	256.533
70464	136.138	58624	370.427	32192	80.872	36160	188.258	49024	154.594	54400	234.051
84992	299.14	96192	1058.59	41792	73.8803	43712	212.925	56384	98.3348	54464	189.126
51968	123.936	38592	318.362	106304	366.318	58112	395.222	91200	364.687	63232	214.375
52800	223.261	35008	166.026	43712	52.7776	113408	345.69	62336	250.309	59392	149.463
76288	183.544	45632	528.459	71872	218.777	88960	278.583	165184	604.487	69952	363.874
43008	110.598	64064	382.19	79680	227.828	57408	619.9	56320	124.899	48128	226.806
81856	241.511	44672	582.788	62336	84.3127	77376	362.255	45376	145.873	62784	292.559
63680	203.944	43072	574.865	47296	307.915	57792	223.261	75072	355.851	98304	529.66
51328	26.2754	49024	270.634	96576	254.821	43136	131.769	112064	640.121	44096	154.594
60864	211.006	125632	885.414	108416	320.494	51520	192.631	115904	497.103	105472	494.86
203968	671.775	57920	577.493	44800	85.1139	46912	284.219	101184	235.631	41344	212.925
47168	164.466	45184	338.077	35840	19.2057	112768	1217.47	147136	654.993	60800	280.449
88192	248.082	102016	1584.04	82176	226.806	53888	646.027	83776	375.422	30208	396.995
55360	110.598	57024	1670.26	82176	166.026	49280	362.255	49344	202.096	143296	664.091
42304	130.112	45632	424.594	81792	273.664	111744	569.647	72320	378.79	90624	462.463
82688	265.261	48896	417.98	114624	471.941	78208	265.261	73728	244.228	114752	409.634
52928	173.189	35008	390.828	59904	45.7518	180736	1061.09	109888	417.98	137472	601.728
55168	129.125	43520	539.37	88000	239.357	38336	55.3919	46976	86.1866	104704	347.234
178368	614.247	61056	383.044	49664	50.8896	89792	426.504	59136	110.598	88640	589.479
46720	173.189	165120	1358.62	54208	205.807	82816	418.918	151616	681.12	84544	300.473
58880	143.397	34176	611.442	176576	603.106	32000	121.389	45504	70.3311	43776	102.924
51520	82.7184	68096	576.178	43840	196.191	90304	293.864	59200	203.944	111360	366.318
50624	145.163	54400	330.635	67520	249.75	57984	348.785	53888	288.039	66816	284.219
85440	117.005	46592	534.492	35008	148.38	40000	186.532	97344	376.261	44288	5188.8
53824	81.6616	40960	372.084	85824	257.681	58944	349.563	49408	-25.6095	31232	2.60943
102720	305.867	87104	662.565	131392	366.318	58240	167.992	43136	146.944	140032	483.803
48192	76.4465	246784	3124.99	48896	91.3516	48064	186.532	44352	113.32	68800	264.67
39232	68.5747	74112	839.108	48832	159.853	39104	293.864	67648	302.485	61760	249.75
42176	24.5012	67264	689.013	57344	172.381	76928	288.039	45376	87.805	69568	312.052
59136	103.795	39808	336.575	58752	254.253	59840	612.843	46208	181.014	43072	188.258
51712	40.4572	49344	1368.4	47744	117.626	94080	567.056	44160	122.023	86656	281.074
67520	189.126	60352	577.493	42624	121.389	154368	1102	57152	201.178	91456	490.406
63936	95.7953	48896	315.542	78592	51.8322	57856	684.266	56000	222.257	188864	997.988
92096	380.486	177024	2555.47	59072	69.326	191488	1261.73	76480	439.138	69312	234.051
51776	131.105	47488	695.398	44416	129.125	107648	416.11	45056	147.661	66560	282.328
45440	103.795	87552	895.834	57600	215.346	74112	437.169	51328	246.975	43328	299.14
55680	72.8611	54784	687.427	173568	1561.34	41280	217.301	83776	284.852	47040	239.894
221056	745.324	80832	1183.24	53568	212.925	44544	336.575	47424	209.102	73920	295.174
39232	-1.0872	150080	2223.45	38080	86.9943	57728	256.533	56448	325.524	34688	190.872
50304	87.805	91392	2953.2	55808	113.32	227584	1880.28	52800	189.126	56512	255.962
51648	115.154	40320	309.288	112256	415.178	50752	211.964	73856	221.757	54976	93.0076
160512	549.268	45440	458.315	103936	473.006	53056	181.854	39616	133.439	99968	631.371
136896	510.789	112768	1614.85	62016	50.8896	65536	947.679	78528	291.261	116928	432.287
111424	252.556	66368	348.008	65088	160.996	87488	533.279	51264	-99.473	45824	130.112
43328	108.207	55104	408.717	126720	442.109	83840	618.482	97408	320.494	118976	708.355
262080	2138.49	33280	155.71	89088	365.501	153280	1949.9	36032	142.344	67904	411.473
49664	138.874	63488	500.488	145216	491.515	42368	153.115	44096	74.6473	44224	167.992
103360	223.261	103872	1307.67	179648	529.66	191808	945.457	67136	149.463	44096	46.448
93376	-15.9133	35136	350.342	143488	489.299	78400	451.149	125248	487.093	63808	217.301
80192	239.894	38080	419.859	59456	219.766	82368	410.553	68416	181.014	27328	62.3948
55872	14.8183	37120	266.446	60160	181.014	69184	292.559	184640	789.828	45440	71.0874
53632	144.101	40256	320.494	68480	136.138	88640	399.668	68608	280.449	43840	229.369
188736	596.251	53888	323.359	121216	561.913	51904	223.261	101312	555.552	105984	338.077
53312	114.235	71680	856.916	41216	145.873	119936	738.453	40896	224.774	46080	181.854
39744	40.4572	70784	565.766	40704	204.874	35200	56.1087	61056	205.807	55808	103.795
66240	157.207	75904	651.989	90432	254.253	184448	891.651	56832	227.828	53120	114.235
116224	319.071	102080	2002.65	95680	314.141	86720	366.318	88512	8107.49	78464	378.79
69120	220.76	80192	638.654	105024	299.806	75392	223.261	56768	3448.53	164224	930.054
70272	117.626	40704	261.153	62976	208.156	48896	192.631	178816	761.032	55296	236.69
135552	218.777	128448	954.379	57600	238.287	112768	581.46	48704	62.3948	145216	469.817
132608	354.268	49088	1595.52	39360	30.7341	41024	375.422	33408	166.026	71808	297.812
61888	135.46	127168	1352.14	47168	186.532	122304	585.455	68416	289.323	155712	492.628
138752	332.11	74240	1513.31	25664	37.7225	60224	243.683	80832	239.894	98112	291.261
50304	130.112	104640	759.269	222336	952.14	46144	418.918	104320	425.548	41472	117.626
84672	288.039	52352	714.929	110720	145.873	54912	321.923	45184	86.9943	49984	168.783
53568	189.126	182144	2334.57	60352	233.003	60544	293.864	39360	85.1139	99392	432.287
58944	165.244	55360	671.775	43840	153.115	37696	147.661	135296	362.255	126528	560.634
49216	145.163	44224	147.661	115840	297.812	43584	109.997	59776	166.026	59392	114.235
145024	454.206	57280	499.357	140352	495.98	54720	213.408	48448	33.4272	51904	151.281
88576	288.039	97856	850.936	132672	533.279	100672	284.852	70528	264.67	55936	224.268
40256	97.485	87552	1081.35	50496	90.5282	62336	467.703	93504	207.213	42432	268.831
39360	37.7225	91392	521.315	54848	177.685	34240	179.343	58176	152.013	200640	1690.53
42176	105.549	42880	555.552	198976	589.479	45952	144.101	52928	185.674	102400	480.537
61504	145.163	64128	520.134	57920	120.442	61632	352.692	55296	263.493	48704	213.408
150976	535.707	43776	1014.58	92736	354.268	41280	268.831	84608	344.921	44544	211.964
69504	117.626	42560	394.339	59264	149.463	38528	348.008	143424	568.35	63616	221.757
56576	208.156	62784	635.73	47232	55.3919	53312	172.381	56960	182.697	67072	319.781
48192	192.631	48192	438.153	43264	181.854	52032	350.342	52160	138.874	83456	350.342
92864	196.191	55360	384.76	54592	168.783	57152	284.219	108032	827.454	58048	170.375
112320	435.21	73664	538.146	117632	414.249	41408	137.16	150784	671.775	59520	326.249
65600	121.389	51136	573.556	107520	366.318	51712	204.874	110528	468.759	81984	234.577
51968	111.501	61696	296.49	69952	109.1	44480	184.394	83648	185.674	44800	110.598
212864	458.315	66752	731.65	66496	201.178	53184	267.04	51392	274.275	57088	246.975
38336	2.60943	140544	2369.01	90240	233.003	71680	305.188	49472	72.8611	41600	241.511
40896	61.4187	47488	548.021	41472	153.115	120512	545.534	43776	181.014	52224	365.501
33472	28.9464	41984	295.174	76096	173.999	49664	194.404	147968	535.707	80192	292.559
48448	90.5282	76544	476.218	112000	339.586	65792	206.744	100992	420.801	70400	265.261
91584	254.253	42176	405.98	56000	40.4572	77376	624.175	37696	78.259	55616	206.744
66432	108.207	48192	502.758	62976	136.138	39552	282.328	119104	521.315	68928	248.082
58176	102.056	53184	601.728	95104	391.702	81216	452.166	56576	258.257	76288	382.19
155584	507.331	129792	986.312	144256	270.032	45312	188.258	68416	321.923	40704	37.7225
52352	205.807	67264	526.066	65344	312.747	38144	170.375	134400	452.166	65984	92.1781
58176	153.853	134464	2012.4	62080	173.189	77056	446.104	73920	311.358	30912	97.485
60736	121.389	104768	700.227	163264	618.482	58688	276.113	116288	382.19	147520	755.757
108352	170.375	156864	1438.95	196288	871.042	50560	207.213	106304	405.98	42240	181.854
50688	37.7225	38656	184.394	81088	125.543	72832	138.874	36992	94.9553	117248	684.266
40640	143.397	72128	615.656	36544	70.3311	48256	270.032	56000	105.549	142336	497.103
138368	219.766	35200	475.145	44992	-1.95701	110016	409.634	140288	673.323	143104	821.692
109120	236.69	60032	574.865	64960	196.191	61056	368.778	67264	220.76	72576	441.117
57344	147.661	66432	2133.3	77440	493.742	65216	170.375	57856	179.343	31872	43.9018
92608	174.813	75840	650.493	41920	35.005	61760	292.559	54464	303.833	55808	175.63
30336	59.7187	68672	612.843	152000	356.645	81728	271.842	75520	270.032	86848	1009.81
51072	53.4884	123712	1618.74	77952	231.96	136064	1491.67	81344	234.051	62976	245.873
54592	173.999	52864	449.124	45824	166.026	36736	178.513	76096	234.577	41216	133.439
57600	170.375	52160	584.12	42368	216.322	43840	337.325	43200	162.531	28608	138.874
48640	-16.7901	44992	316.244	77696	179.343	69568	281.074	189824	860.927	76416	288.039
81280	197.09	49536	361.448	26880	-56.348	49920	276.113	107392	466.65	101312	481.623
54656	166.81	132416	1804.47	65088	127.489	91072	326.249	74240	416.11	52672	94.1185
173760	416.11	46848	250.309	163264	518.956	54400	224.774	45888	284.852	184512	1046.17
45056	187.393	141376	1252.75	58048	205.807	49088	331.371	48320	250.309	66944	363.874
79424	164.466	63424	724.912	73216	213.408	80768	677.99	53440	203.018	54272	314.841
47104	152.013	137152	1748.65	73472	114.235	123392	524.874	68736	285.487	75840	323.359
48896	37.7225	49408	559.359	75712	144.101	75264	270.634	71424	188.258	70528	336.575
83712	246.975	48768	1160.98	114624	254.821	36544	102.924	121408	469.817	104704	427.462
114880	291.261	34112	526.066	57984	49.9497	144576	1388.18	103232	385.621	54912	187.393
101440	100.044	49216	467.703	46272	110.598	58432	181.854	56384	234.051	57728	312.747
45888	192.631	43136	201.178	46976	32.5279	41216	255.962	48768	176.861	195904	895.834
48640	153.853	68864	860.927	85120	266.446	62592	319.781	93888	529.66	177024	814.074
105664	336.575	49024	317.654	132160	341.102	44032	183.544	106560	460.384	60864	289.968
47616	154.594	71616	845	76800	120.442	110144	524.874	146560	671.775	97664	326.976
48704	96.6386	64128	426.504	114560	386.484	79744	252.556	81728	267.04	85056	315.542
66432	173.999	94080	1041.24	123968	296.49	65792	291.909	195328	925.702	114112	555.552
66240	126.514	129472	1959.39	75648	213.408	117824	812.181	37696	173.999	108032	643.067
57728	44.8257	38656	821.692	48640	156.457	109120	698.613	51264	129.125	123264	789.828
87168	225.788	57152	716.583	41152	36.8148	63104	288.039	71104	324.079	138432	553.03
123968	381.337	84096	703.466	133248	484.897	53120	276.728	44800	169.577	56256	274.275
65728	196.191	43008	274.275	52544	122.023	47808	285.487	47936	176.861	73728	267.04
60032	186.532	70592	912.775	112512	451.149	54592	209.102	164224	789.828	75648	383.901
87808	200.263	113792	1117.77	83712	268.233	150848	723.238	41472	94.9553	72768	229.369
31360	52.7776	59328	456.255	43392	226.806	84352	355.851	110528	475.145	91072	354.268
58496	87.805	38592	396.107	109056	485.994	58048	268.233	56832	216.322	53952	299.806
52864	93.0076	118336	3011.83	180096	408.717	44864	143.397	71104	258.257	71488	222.257
139968	242.594	51840	619.9	43968	213.408	73216	209.102	33216	154.594	83072	345.69
71552	245.323	84224	469.817	57280	92.1781	61696	217.792	56256	233.003	79168	348.008
69056	175.63	243840	4181.55	42624	207.213	59968	569.647	70464	314.841	58752	203.018
60416	96.6386	127104	1466.82	70400	207.213	46528	133.439	61312	206.744	139904	1024.19
139072	263.493	35840	361.448	58176	58.0286	42240	224.774	97280	233.003	77632	234.577
60288	228.341	43904	261.153	138304	594.89	51200	268.831	38656	20.0857	53760	122.023
48256	126.514	55744	1580.24	74368	276.728	43648	215.346	66496	225.788	39808	85.1139
56960	18.3265	46976	611.442	56000	136.138	70016	312.747	65728	216.322	104448	362.255
38720	49.9497	45760	1243.83	66432	189.126	39488	125.543	54336	181.854	180480	1002.7
145088	439.138	56704	411.473	51776	70.3311	55360	438.153	43840	211.006	87424	245.873
131136	326.249	72512	348.008	38464	177.685	192384	1078.79	122304	538.146	94208	391.702
69696	116.078	47104	611.442	81920	297.812	238528	1622.64	64256	196.191	122368	634.274
115264	153.853	166336	1654.23	121920	474.074	48960	376.261	69888	254.821	81984	410.553
48640	132.769	83264	1495.25	45120	159.853	41536	192.631	107520	335.08	36096	223.261
142080	363.064	41280	1884.84	72832	135.46	118272	556.818	49216	87.805	54720	259.991
37824	83.5142	102720	665.62	117632	319.781	110848	535.707	50496	179.343	40000	100.044
50176	81.6616	60736	492.628	50304	137.16	58752	236.69	114880	443.104	81024	515.44
84288	220.76	183808	2804.82	52480	75.6738	246592	2306.26	76352	259.411	121472	601.728
72896	199.352	129216	958.874	47680	27.1644	60864	295.174	58816	184.394	61248	195.296
68032	123.936	70592	409.634	49664	137.16	81216	305.867	33856	104.67	105472	356.645
67200	201.178	145472	2032.05	146240	446.104	41536	192.631	75328	252.556	68928	218.777
59264	147.661	44736	320.494	45248	22.7318	68416	356.645	53184	210.052	96896	410.553
93632	200.263	118528	3499.94	75456	180.177	36480	544.295	38848	93.0076	36928	184.394
49728	-28.2775	80896	685.845	62784	133.439	78208	282.957	44160	75.6738	55936	174.813
53056	211.006	191616	4651.77	36352	86.9943	69568	513.109	83264	786.166	106944	502.758
83328	272.448	123840	817.873	71744	161.763	51264	240.971	95040	391.702	37760	130.112
50816	173.999	39680	299.806	55424	72.8611	89984	326.249	46080	35.909	102208	621.322
55552	156.457	128640	1401.53	70144	104.67	47040	328.435	130176	627.043	214400	1061.09
67776	44.8257	148352	2631.65	107008	334.335	96512	372.084	86016	342.624	92864	343.388
78080	259.991	65536	1096.8	81600	309.288	64064	426.504	48960	193.516	52480	291.909
77824	224.774	64448	671.775	119808	409.634	111488	1048.64	44864	188.258	104256	509.634
74880	193.516	50368	349.563	69568	285.487	165184	1791.43	131712	532.07	59136	194.404
38464	106.431	27968	86.1866	60736	98.3348	81728	347.234	87424	235.631	40640	108.207
101440	277.963	62720	995.642	99968	301.813	33344	209.102	69184	125.543	73152	328.435
101184	314.841	44672	427.462	79744	202.096	69952	261.153	81920	319.071	89920	150.189
45056	-8.92199	34752	242.594	39360	253.12	54720	261.153	51904	207.213	216576	932.238
41856	86.9943	58816	1024.19	39488	81.6616	49728	216.322	251584	2071.94	132480	569.647
90112	166.81	36480	185.674	54912	145.163	109312	453.185	53248	255.962	74304	222.257
51008	40.4572	64128	508.481	47680	189.997	43200	196.191	130944	600.354	88128	494.86
46016	56.1087	200832	2804.82	53184	198.444	76992	288.039	57088	123.936	53888	143.397
51776	133.439	96704	967.929	62720	254.253	48576	136.138	45568	162.531	83392	268.233
34880	72.8611	100800	932.238	140800	372.916	51776	292.559	101248	363.874	74560	231.439
54528	244.228	48768	404.166	42560	145.163	30912	98.3348	50688	411.473	43328	71.0874
40256	68.5747	109248	2451.42	49280	141.645	91520	461.422	155328	743.6	37888	122.977
96000	210.052	104512	1339.27	39168	207.213	223552	1332.89	71360	312.747	83648	356.645
41984	117.005	53632	1096.8	185280	497.103	44672	65.8381	64704	179.343	52224	267.04
73216	186.532	75200	1205.95	51328	114.235	37952	69.326	36416	220.76	38976	245.873
192256	659.525	137728	2196.53	129600	480.537	61824	316.244	66304	311.358	49088	244.228
76160	181.854	67072	1158.23	77760	285.487	47808	287.399	67456	223.261	41280	85.1139
99136	234.577	57984	797.206	52032	160.996	35968	116.078	39040	168.783	56960	111.501
100224	225.788	28480	48.3112	58496	156.457	57344	499.357	53120	145.873	124224	549.268
38272	121.389	40192	383.901	43136	112.408	80384	326.249	51904	109.997	58432	54.4387
47616	177.685	123904	3440.04	32000	189.997	54912	208.156	64064	255.962	85568	201.178
183232	529.66	33280	367.956	48320	125.543	117376	656.5	51584	263.493	81536	214.375
83072	168.783	51904	398.775	41152	120.442	54656	254.253	168896	15837.1	54336	306.548
47680	146.944	36992	455.229	44160	181.014	141440	608.65	60608	225.788	109760	629.925
99648	256.533	30720	211.006	43392	74.6473	86912	647.512	85568	336.575	76864	248.082
39680	69.326	105216	1498.84	134208	445.101	112960	605.871	46144	179.343	106816	488.194
49408	97.485	62976	377.945	85440	153.115	45056	209.102	48192	147.661	72512	233.003
87680	154.594	67136	533.279	50176	115.154	122048	483.803	80896	259.991	42240	197.09
66944	185.674	117696	1401.53	41536	256.533	83584	407.803	66496	348.008	45632	326.976
41344	181.014	61696	505.039	39680	28.0547	118208	425.548	130944	524.874	43968	156.457
51136	54.4387	56960	2505.95	61824	133.439	48832	165.244	52224	197.992	71872	401.461
57216	228.341	43136	221.757	117312	235.631	59264	548.021	48640	113.32	78464	206.744
106112	204.874	108032	769.909	51968	102.924	151040	605.871	65728	67.5763	44288	143.397
81472	131.105	66560	817.873	53568	130.112	27840	94.1185	82240	393.458	61440	236.69
96128	224.774	187392	1839.74	73856	97.485	93248	1889.41	109952	446.104	71104	249.75
36736	80.872	76864	690.604	58752	133.439	156288	624.175	63936	332.85	46528	177.685
50816	78.259	166848	14686.9	74560	202.096	137088	1484.52	92352	291.909	59584	224.268
89152	204.874	40320	367.956	74688	325.524	79104	400.564	56192	87.805	117376	573.556
43648	193.516	143232	1495.25	37760	207.213	37504	157.207	56832	166.026	66112	111.501
112640	419.859	110272	997.988	84672	299.806	131648	795.355	160000	634.274	188736	1141.86
220416	664.091	149248	2369.01	158848	601.728	50432	109.1	76160	914.916	51136	112.408
187904	578.812	81792	644.545	53120	219.766	34112	97.485	89024	382.19	32448	117.626
130176	458.315	87104	607.259	38912	176.861	129856	404.166	105728	349.563	63424	256.533
51584	159.093	58304	766.345	75456	204.874	76288	433.259	132928	335.827	74112	307.915
84096	242.594	65408	487.093	59264	23.6159	82432	335.827	54272	189.997	44224	288.039
43584	121.389	104192	777.09	41280	133.439	52928	190.872	58496	166.026	127552	362.255
49152	156.457	43392	465.6	118016	476.218	88960	452.166	168960	740.165	48192	199.352
48512	161.763	83392	540.597	40704	40.4572	40000	145.163	138112	561.913	59840	127.489
146752	289.968	37696	305.867	110400	479.454	115072	471.941	96064	308.601	115456	509.634
92864	236.69	70720	612.843	83200	193.516	41536	72.0995	64640	162.531	107200	296.49
54912	128.469	73664	469.817	71744	156.457	112256	773.491	45056	181.854	40768	104.67
42240	109.1	45504	285.487	43328	158.337	40704	300.473	44160	103.795	59456	139.909
66432	128.469	49728	402.361	59776	136.138	142656	662.565	77248	159.093	110080	502.758
208512	467.703	47296	262.906	45312	68.5747	60928	327.704	30400	29.8395	80704	577.493
151104	396.995	58752	432.287	107968	367.956	37184	263.493	45696	186.532	92800	320.494
62336	201.178	119872	1348.91	76160	248.637	44416	252.556	46208	131.769	50304	120.442
88704	219.766	65408	462.463	48384	135.46	45120	299.14	45120	153.115	130112	995.642
121728	330.635	60608	628.482	33792	106.431	39168	182.697	58304	206.744	46336	169.577
46592	39.5436	54784	446.104	40832	23.6159	57600	265.261	48320	90.5282	57216	209.102
65152	96.6386	83072	524.874	57664	114.235	104960	460.384	96448	264.67	45056	45.7518
70848	145.163	83328	714.929	32576	211.006	100160	344.921	59008	210.052	181312	550.519
148608	243.683	61952	576.178	78016	176.861	54784	292.559	55936	266.446	57728	243.683
103168	276.728	123456	1662.22	87296	371.255	107264	586.793	60672	234.577	159680	906.383
66688	179.343	68736	280.449	43648	185.674	107456	488.194	82496	429.385	51264	184.394
154816	526.066	73792	692.198	61120	197.992	53824	174.813	42240	364.687	107136	539.37
79488	186.532	71040	829.385	46272	-46.6804	26880	79.0399	41280	105.549	94720	415.178
63360	207.213	59712	1345.69	50496	72.0995	75008	252.556	50048	238.287	48384	71.0874
62592	192.631	60288	462.463	43456	135.46	156480	773.491	65088	352.692	69056	345.69
115008	300.473	68416	559.359	62080	144.101	39552	131.105	48512	254.253	73088	442.109
65024	175.63	38272	233.003	76096	324.079	49216	90.5282	79040	415.178	34368	132.769
52544	165.244	104576	1089.04	52544	191.749	193344	1626.56	51328	300.473	41280	224.268
48064	82.7184	58240	181.854	47104	20.0857	40000	124.899	74560	385.621	52416	69.326
58624	166.81	147008	1964.14	129600	377.102	62720	144.101	51840	291.261	44288	37.7225
55936	67.5763	89984	869.009	85952	348.008	37056	174.813	129024	705.092	52928	137.16
49984	113.32	74496	470.878	129088	495.98	46784	131.769	43584	135.46	116416	390.828
99968	65.8381	53888	603.106	110080	350.342	53632	1147.29	43520	94.1185	174720	885.414
99520	188.258	102656	879.224	42880	72.0995	54784	223.261	91840	396.107	42496	94.1185
81344	231.439	52416	589.479	40896	196.191	83392	370.427	42432	110.598	105536	421.746
33408	17.4483	55104	866.981	93184	466.65	47360	145.873	66560	109.1	41216	103.795
135808	365.501	56064	703.466	68352	292.559	69056	323.359	38016	193.516	52160	218.777
50176	131.769	76928	869.009	62464	141.645	64448	197.09	44992	173.189	70144	293.864
45888	168.783	52544	381.337	48768	123.936	70592	413.322	67968	264.67	36864	92.1781
43968	39.5436	72576	438.153	76800	240.971	61888	235.631	65024	214.375	44224	172.381
63808	150.189	43904	178.513	74304	268.831	77952	316.244	143424	535.707	49728	236.69
101824	170.375	60160	429.385	45952	129.125	88512	500.488	118912	618.482	48320	136.138
76288	175.63	58688	556.818	55488	199.352	69312	243.683	51648	102.924	43776	214.375
126400	334.335	47488	565.766	50880	177.685	54208	256.533	87808	175.63	43328	196.191
94528	364.687	198656	2201.89	78528	276.113	58304	265.261	67904	138.874	110336	491.515
80000	252.556	41280	705.092	48320	294.518	47552	176.861	84288	357.441	40128	150.189
128512	255.962	35520	248.082	45056	117.005	153792	1036.34	47040	111.501	65600	193.516
61504	195.296	112000	1813.22	68608	280.449	92608	299.14	102848	388.215	110272	551.773
44352	126.514	51072	634.274	50752	227.828	66624	239.894	48576	250.309	149696	854.918
71616	231.96	92224	736.746	35072	34.1027	66496	321.923	46016	79.0399	123968	518.956
93824	185.674	168192	1313.93	74624	135.46	54464	231.439	50240	146.944	34880	41.1437
83968	271.842	96384	1217.47	61888	203.944	89984	545.534	51904	309.976	55552	209.102
81408	189.997	79808	697.004	46912	110.598	130880	478.373	37824	132.769	69632	222.257
59840	108.207	89024	1348.91	96192	371.255	47616	206.744	99840	506.184	143040	619.9
64128	184.394	69056	862.94	102336	492.628	66112	297.15	47296	233.003	148224	556.818
54016	122.023	53440	1682.39	49280	2112.64	126400	990.965	53440	233.003	33280	143.397
46208	186.532	51392	804.657	130304	559.359	60352	324.079	73408	319.781	112256	507.331
109056	164.466	84032	2804.82	109632	203.944	66048	259.991	53248	109.1	78912	208.156
43200	78.259	47616	226.806	34752	146.944	43968	273.664	60096	187.393	40512	135.46
59520	83.5142	99584	1180.43	42048	57.0671	42112	288.039	46016	217.792	106496	454.206
55616	170.375	40000	118.56	43008	76.4465	58112	370.427	44864	202.096	70976	123.936
111104	141.645	42304	182.697	104320	349.563	47168	211.006	165504	706.721	67136	216.322
77696	257.681	224704	7049.02	115776	417.044	54336	303.833	39872	197.992	52224	140.602
86336	258.257	92608	1988.12	52032	79.8234	116992	605.871	51648	183.544	99904	394.339
54016	173.189	132096	1276.85	90880	348.008	121152	348.785	62272	281.074	77824	448.115
66112	186.532	55680	548.021	71296	103.795	51200	244.228	47808	112.408	169600	736.746
141504	430.35	46080	458.315	52672	189.997	63936	345.69	107776	604.487	44544	216.322
45824	91.3516	69248	1411.64	64960	190.872	62528	321.923	53312	282.328	52672	140.602
56384	151.281	149760	1572.65	53056	134.447	58304	177.685	65408	211.006	52096	241.511
80064	255.962	49344	236.69	59968	246.975	117824	654.993	63552	152.013	103104	628.482
113856	158.337	63616	1031.46	62016	217.301	55744	305.867	92416	527.261	40192	154.594
65984	154.594	56704	312.747	42048	58.7517	76544	393.458	111104	347.234	63616	224.268
100928	276.113	31168	303.158	95232	370.427	78528	205.807	50752	102.924	38016	203.944
232640	786.166	65344	367.136	115648	320.494	80192	608.65	81216	320.494	52608	367.136
167104	176.861	54464	254.821	54464	183.544	57088	196.191	49152	223.261	67136	261.153
175424	644.545	97472	1229.11	104320	396.107	68480	241.511	40768	205.807	64960	274.886
49152	217.301	141312	1520.6	213056	706.721	128064	529.66	54528	115.154	72704	239.894
109504	318.362	60928	958.874	63360	122.023	54656	226.806	113472	535.707	42368	245.323
44864	13.0685	73600	835.204	59456	87.805	39360	89.7078	73664	289.968	69184	179.343
129088	550.519	54144	305.188	55040	86.9943	86848	396.995	45632	76.4465	60928	222.257
49344	103.795	108352	1041.24	128256	331.371	110016	635.73	79808	272.448	55936	242.594
49920	166.81	84800	561.913	76160	274.275	62208	314.841	65536	355.851	71936	248.637
139648	455.229	262080	42628.2	43648	16.5709	61952	281.074	47232	145.873	118464	589.479
101568	210.052	45568	689.013	81856	124.899	44480	668.69	110528	453.185	50880	56.1087
193920	541.827	50048	1211.7	54080	102.056	59776	311.358	48768	181.014	71360	151.281
86272	109.997	64064	906.383	100672	86.1866	47680	403.263	110080	627.043	58368	109.1
72960	234.577	145984	1690.53	73536	138.874	52032	90.5282	48832	186.532	68096	202.096
68544	106.431	61440	858.919	48384	112.408	86848	303.833	66752	346.461	121408	330.635
102272	299.14	70080	550.519	40064	207.213	49728	187.393	48832	165.244	54784	234.577
79488	161.763	45440	817.873	57216	114.235	220672	1160.98	136960	603.106	54336	234.577
35008	56.1087	45632	311.358	41600	140.602	68032	256.533	111616	415.178	61632	242.594
82560	219.766	122560	2555.47	42240	118.56	110720	458.315	86976	384.76	41152	4.34956
108096	381.337	61888	459.348	97280	292.559	44736	327.704	132928	387.348	186560	967.929
101824	330.635	48704	511.948	35328	50.8896	60416	222.257	87616	437.169	103360	331.371
31424	-24.7227	196800	3339.78	98688	321.923	81984	267.04	59520	52.7776	125696	382.19
156480	332.85	84672	1174.84	174016	569.647	114816	731.65	57280	157.207	100352	398.775
41792	90.5282	118976	930.054	45952	71.0874	128512	981.682	89152	235.631	108416	376.261
44032	43.9018	104256	925.702	61056	287.399	46976	346.461	49664	189.997	90432	344.921
170752	638.654	55360	505.039	59840	129.125	165888	895.834	62912	314.141	55616	180.177
38784	85.1139	68224	1024.19	184320	690.604	148672	619.9	48320	161.763	59200	262.906
56768	104.67	116480	1388.18	59328	158.337	51648	133.439	93568	363.874	115264	866.981
103552	319.781	49344	446.104	213120	615.656	97856	378.79	68608	327.704	89920	253.12
57920	127.489	58432	919.215	60480	94.9553	64384	357.441	51968	193.516	32896	97.485
55872	96.6386	124992	1237.92	48320	129.125	42816	96.6386	112064	364.687	78208	118.56
96000	248.637	127296	2041.95	73792	336.575	70336	292.559	41024	254.253	43968	177.685
57088	164.466	104512	972.491	52992	137.844	217600	1169.28	91968	502.758	115520	554.29
128832	375.422	45248	469.817	51392	153.115	41216	428.423	68352	278.583	50560	224.268
53184	224.268	48896	520.134	49152	140.602	143168	629.925	52160	287.399	105984	305.188
37760	112.408	100544	1208.82	67008	154.594	46784	257.681	50688	267.04	47232	152.013
187648	355.851	96704	2087.1	59392	229.369	58752	133.439	65344	169.577	97408	415.178
43264	121.389	112832	983.995	91584	407.803	33344	261.736	71936	319.781	53184	200.263
62400	189.126	41728	192.631	97856	383.901	43008	144.101	59776	3234.54	58112	289.323
65728	163.303	66240	2351.72	89600	356.645	61056	314.841	49536	320.494	74816	371.255
66944	241.511	60160	738.453	36864	149.463	40576	49.2465	45504	132.769	50944	169.577
84672	241.511	54080	312.052	93056	365.501	46720	183.544	55808	258.257	50368	77.2216
211456	580.134	219392	5399.36	89984	212.925	43584	174.813	38976	186.532	61504	226.806
71040	140.602	114752	1795.76	78784	276.113	163456	761.032	64448	197.992	40960	156.457
38208	208.156	97344	1332.89	33152	56.1087	117056	676.431	59328	115.154	48832	100.044
71168	184.394	196992	2770.63	49728	80.872	60736	319.781	237184	1081.35	78592	317.654
71168	169.577	51136	1048.64	149568	389.084	41856	110.598	63936	160.996	59968	235.631
60672	231.96	35584	299.806	49024	121.389	40832	305.867	94528	291.909	106112	431.318
134464	199.352	132608	1194.54	85952	268.831	31232	87.805	69440	336.575	76096	363.874
42112	-5.43753	194560	4119.9	76672	168.783	73280	515.44	106560	471.941	54016	287.399
49920	-52.0683	50688	277.963	48192	61.4187	104704	309.288	32256	41.1437	104384	279.825
81600	322.64	262080	4560.38	213184	705.092	105984	580.134	86848	179.343	58944	338.077
44736	42.9802	190016	5846.88	112128	267.04	95744	638.654	82560	280.449	63872	328.435
35136	60.6889	140736	1557.59	38912	148.38	51200	254.821	56960	214.375	70528	219.766
109888	225.788	79360	650.493	86336	261.153	48256	206.744	222080	1394.84	57408	109.997
197760	511.948	64640	460.384	41984	73.8803	51008	543.06	46592	42.9802	36864	74.6473
117504	408.717	105024	1200.23	151104	235.631	46144	270.634	250368	1002.7	57408	293.864
51520	53.4884	64512	536.925	51648	122.023	33920	248.082	60928	145.163	91776	362.255
143104	325.524	41728	778.896	63808	128.469	50880	174.813	57408	252.556	115264	523.685
69696	180.177	54528	676.431	105728	442.109	36992	121.389	51200	183.544	137152	401.461
81088	85.1139	98048	1381.55	43264	152.013	75136	389.955	42176	157.207	45184	208.156
45056	156.457	163392	2524.41	69952	192.631	74688	314.841	50752	180.177	89216	219.766
60928	94.9553	96384	895.834	33728	231.96	59584	55.3919	78144	342.624	51264	465.6
67200	127.489	79104	625.608	27776	36.8148	47680	169.577	76352	319.071	53312	210.052
37632	171.576	84608	556.818	97920	422.693	44992	205.807	55936	211.006	88192	427.462
52544	168.783	82944	536.925	80448	234.051	39296	118.56	78528	367.136	73152	166.026
125696	289.323	40768	524.874	155328	410.553	47424	141.645	90880	367.136	122624	385.621
40192	73.8803	58880	368.778	116288	200.263	51456	348.008	49728	194.404	125632	502.758
84608	153.853	59392	528.459	106816	439.138	64320	262.906	42816	200.263	41344	145.163
42752	72.0995	197376	4286.39	52672	168.783	137024	799.062	34048	72.8611	52736	319.781
70912	121.389	44992	709.993	49664	6.09048	81728	382.19	53568	55.3919	40512	339.586
128640	367.956	67968	831.32	46656	129.125	82368	314.141	26496	-54.6767	146240	731.65
84736	182.697	129344	2421.65	151488	396.995	137664	495.98	35072	159.853	66560	153.853
59392	156.457	96960	757.511	66560	145.163	43584	254.253	44608	168.783	143808	1279.9
37376	51.8322	53568	405.98	80704	107.317	64768	398.775	57856	123.936	159168	759.269
188864	444.102	98688	1186.05	41664	213.408	112640	518.956	55296	159.853	45632	154.594
77952	155.71	142144	5074.05	136576	485.994	35904	96.6386	109056	465.6	56192	285.487
68288	144.101	41472	263.493	58752	211.006	140352	1719.33	60352	192.631	40064	93.0076
119616	403.263	56640	405.072	65984	312.052	55744	301.813	44288	175.63	53440	159.093
63232	102.924	116928	1752.88	194304	643.067	39424	96.6386	57536	199.352	46080	238.287
30400	122.023	85184	885.414	96576	244.228	47808	248.082	51264	169.577	42880	116.078
74432	142.344	175296	5036.37	56128	159.093	63744	215.346	43520	249.75	44992	184.394
61504	128.469	97344	800.922	52160	233.003	144640	843.031	53056	146.944	46016	61.4187
56896	167.992	40256	179.343	108288	315.542	39552	93.0076	31936	26.2754	66944	227.828
80960	274.886	78272	1063.6	97984	189.997	52160	255.962	126528	299.14	40320	97.485
62016	162.531	154560	1546.4	60736	119.499	63296	372.084	46208	97.485	79232	262.906
42176	131.105	59584	508.481	91008	568.35	122112	541.827	69888	405.98	45632	282.328
51776	221.757	98496	1435.51	172096	560.634	38208	167.992	37696	123.936	49984	196.191
61632	112.408	88768	593.532	57536	223.261	63360	485.994	108864	535.707	135808	854.918
60928	171.576	121152	1051.12	48064	84.3127	46976	163.303	54208	130.112	58432	187.393
53952	166.81	126592	1217.47	95040	193.516	43136	186.532	47168	237.221	91136	417.98
85632	241.511	72256	589.479	54400	94.1185	35648	231.96	34560	103.795	36480	209.102
85760	223.261	28480	377.945	120704	424.594	76032	389.955	59520	216.322	56896	224.774
117824	391.702	43968	318.362	61952	74.6473	37248	37.7225	64832	136.138	103104	450.135
50688	189.997	136000	2283.87	84672	222.257	70144	308.601	42496	100.044	49024	179.343
84480	254.821	43712	253.12	58752	115.154	54016	272.448	86848	224.268	43520	201.178
56384	122.023	84992	1255.73	51776	85.1139	44544	168.783	116032	527.261	42688	251.43
60352	109.997	60480	784.342	119232	282.957	55488	217.792	63296	345.69	83328	339.586
28864	54.4387	40768	312.052	53760	66.83	64256	215.346	134016	684.266	54976	205.807
134208	465.6	173568	2888.65	146048	456.255	136256	1112.49	46272	163.303	73792	294.518
100544	191.749	52608	493.742	108480	153.853	150848	764.57	65344	233.003	112576	401.461
57664	182.697	120192	1234.98	73792	203.944	62720	300.473	131008	359.839	54912	268.831
53056	143.397	115776	1862.15	37184	212.925	55936	312.747	52288	311.358	40256	204.874
39424	152.013	92544	1220.37	65024	220.76	71488	287.399	60480	250.309	54592	248.082
75840	166.026	114496	1557.59	41152	210.052	61952	200.263	43264	118.56	118528	423.643
114560	363.064	86976	912.775	82240	120.442	43008	246.975	146176	522.499	48832	192.631
103168	302.485	44608	468.759	137792	280.449	64192	390.828	79680	389.955	64320	324.079
135040	422.693	65728	808.41	123648	281.074	33408	254.821	51968	236.69	55104	432.287
54784	143.397	40192	175.63	48448	15.6942	71872	292.559	49216	224.774	77440	211.006
48576	185.674	46784	507.331	52352	165.244	73152	679.553	61696	145.873	80448	323.359
75328	91.3516	102656	988.636	122432	394.339	66048	508.481	164288	522.499	67136	255.962
68544	125.543	115072	1973.7	64704	214.375	52032	272.448	110784	567.056	77760	169.577
107584	352.692	56960	267.04	36672	136.138	66688	276.113	130496	457.284	175104	917.063
66432	90.5282	41216	597.615	71488	197.09	76096	440.126	87680	417.98	122048	359.038
51712	121.389	50496	540.597	44864	75.6738	35264	159.853	38464	102.924	62784	181.854
103616	422.693	53120	335.827	117184	505.039	65792	204.874	71424	241.511	60480	448.115
177024	432.287	51520	375.422	44416	85.1139	88320	494.86	48128	136.138	155200	1211.7
49664	200.263	48320	764.57	56128	301.813	40064	176.861	26112	64.1111	94272	323.359
128832	416.11	75648	2272.76	64384	398.775	56000	242.594	93568	443.104	52480	117.626
128000	324.079	70656	647.512	193024	665.62	103424	843.031	48192	120.442	99392	465.6
39168	92.1781	63040	1139.16	44032	86.9943	69312	388.215	81408	324.079	106752	362.255
56256	160.996	175168	2380.6	52480	160.996	33408	172.381	53568	259.411	75776	430.35
68672	111.501	33856	202.096	57728	238.287	135488	1033.9	45248	267.04	132416	425.548
53568	238.287	67840	382.19	73920	179.343	55296	291.261	58432	294.518	73408	294.518
100416	175.63	46336	410.553	47936	79.0399	68224	349.563	158848	618.482	62400	154.594
75520	237.221	44224	457.284	124224	240.971	66496	653.489	82944	284.219	42048	349.563
52160	94.1185	56000	320.494	58368	181.014	48576	274.886	54528	236.69	50560	174.813
145984	406.891	39936	348.785	103488	392.579	74880	321.923	46656	212.925	42624	73.8803
131264	198.444	45184	293.864	85696	131.769	127104	1884.84	46272	162.531	52544	292.559
33088	-6.30817	160896	2403.97	109248	435.21	62848	289.968	114496	567.056	61504	320.494
66752	222.257	61632	401.461	98944	204.874	136320	456.255	55808	237.221	86656	348.008
108992	248.082	60736	793.508	48000	153.853	67008	345.69	52928	223.261	84224	340.343
42560	204.874	143936	1769.9	54144	102.056	55040	221.757	115968	568.35	62528	213.408
122560	117.626	106752	1502.45	94976	307.915	91776	372.916	59520	242.594	77504	331.371
57664	145.873	58560	589.479	36928	272.448	62976	1166.5	43968	196.191	48000	175.63
56960	107.317	36736	428.423	60672	79.0399	114496	1307.67	43904	234.051	91968	380.486
74176	189.126	46080	383.044	65408	253.12	64192	322.64	68864	3892.04	62784	209.102
58752	113.32	110208	1310.8	69568	194.404	60032	539.37	39488	91.3516	91264	392.579
49344	72.8611	69248	1009.81	53440	135.46	65024	253.12	53056	144.101	123072	640.121
122368	343.388	55360	385.621	93056	192.631	108992	617.067	72896	419.859	85248	339.586
54528	72.8611	40704	364.687	64960	130.112	50432	384.76	54464	11.3212	91008	243.683
193344	371.255	38976	189.997	74304	211.964	45376	79.0399	79616	234.577	61824	311.358
51648	76.4465	49600	388.215	44864	51.8322	68160	588.134	42752	249.75	120768	346.461
156928	553.03	51904	254.821	47616	128.469	58944	338.077	99328	303.158	98688	487.093
47296	200.263	93440	1043.7	108544	420.801	74560	345.69	89216	388.215	41152	281.074
53504	166.026	140544	2175.24	138944	287.399	46976	159.853	57600	289.968	52288	117.005
76992	169.577	47808	1352.14	103680	296.49	36928	194.404	63936	307.915	103168	500.488
93376	306.548	72256	965.657	36736	14.8183	198784	877.171	57216	243.683	41024	20.0857
127936	481.623	59136	825.529	44160	58.7517	78848	315.542	85504	355.851	52992	105.549
37312	15.6942	43328	400.564	131648	291.909	39552	238.287	144960	565.766	58688	65.0966
38144	123.936	54272	440.126	43136	79.8234	36096	192.631	59968	131.769	55488	35.909
118080	289.323	44096	117.005	236608	1056.09	52352	222.257	71872	197.09	64576	240.971
71808	69.326	120448	4339.82	63616	142.344	210240	1336.08	68096	270.032	46912	248.637
75136	144.101	103616	906.383	55616	170.375	43712	288.039	115200	383.901	65152	122.977
130688	563.194	130752	1398.18	45440	181.854	145792	797.206	55808	256.533	160320	797.206
59776	173.999	94784	1800.11	194432	653.489	50880	126.514	80704	375.422	110464	387.348
73088	181.854	85376	1415.02	90496	397.884	127360	1104.62	50368	122.977	80192	237.221
64064	234.051	149312	2910	47232	154.594	152576	1155.48	214400	1180.43	48064	57.0671
55232	169.577	197184	4171.21	89856	341.862	49088	492.628	59136	153.853	88320	349.563
40768	122.977	63040	703.466	47872	72.8611	90176	567.056	63424	217.792	135296	478.373
122816	459.348	124736	1607.09	68800	112.408	43072	186.532	91584	297.15	53184	173.999
189952	463.506	132160	1830.86	40768	95.7953	53440	274.275	127936	370.427	55680	641.592
95680	271.842	37760	303.833	59072	42.9802	45952	132.769	81600	390.828	56704	233.003
123456	305.188	49152	236.69	70016	116.078	109440	1002.7	61952	181.014	51072	136.138
99328	175.63	72512	470.878	36416	22.7318	172288	1194.54	80896	292.559	98368	215.346
62272	222.257	30656	773.491	78336	8.70405	88000	416.11	65152	364.687	48896	158.337
48704	118.56	27456	138.874	47872	182.697	85056	348.008	106816	381.337	49792	248.082
139776	234.577	103296	983.995	44928	73.8803	66816	203.944	44352	82.7184	57088	329.9
50176	208.156	37568	638.654	164352	477.294	41984	532.07	58880	184.394	79552	615.656
45632	197.09	96832	958.874	48448	85.1139	131712	713.28	204800	695.398	39104	137.16
52864	105.549	68608	970.207	37312	135.46	147776	482.712	57216	154.594	67584	303.158
183616	340.343	50880	335.827	54912	167.992	98240	714.929	119872	658.011	93888	335.827
65408	163.303	49408	281.074	44288	134.447	55488	408.717	118336	585.455	84160	474.074
87872	335.08	56448	364.687	55872	59.7187	146368	635.73	41600	102.924	56320	197.992
51136	159.853	67648	815.971	49152	59.7187	84480	466.65	117888	335.827	90432	454.206
42752	99.1879	110272	1058.59	46656	162.531	79168	356.645	142592	723.238	134464	584.12
35968	93.0076	122112	2087.1	67904	154.594	34112	256.533	66496	261.153	93952	357.441
50176	167.992	104832	1342.48	118720	364.687	63488	216.322	85312	270.634	82112	76.4465
111488	254.821	48896	586.793	63872	200.263	47744	222.257	171712	735.043	54912	114.235
227776	791.666	63488	415.178	46528	136.138	62080	455.229	48064	143.397	54272	167.992
54336	127.489	48320	268.831	81216	140.602	51968	225.788	81600	240.971	73088	208.156
33920	33.4272	49792	302.485	54336	22.7318	101632	335.08	155392	841.067	94208	284.219
63808	183.544	170368	3210.74	42112	132.769	48384	251.43	50880	256.533	69888	668.69
46784	153.115	41024	363.874	50176	90.5282	31936	94.1185	49344	377.945	56384	164.466
42176	48.3112	47360	309.288	70592	189.997	51840	264.67	81728	370.427	126208	1139.16
37632	159.093	83584	442.109	95552	335.08	107072	365.501	188160	634.274	77952	299.14
66240	113.32	120128	1662.22	114944	245.323	85056	303.833	55296	160.996	134720	417.98
64768	173.999	40320	395.222	136128	317.654	33216	200.263	82944	307.915	51648	415.178
49216	169.577	142720	1276.85	88064	318.362	48576	265.261	162368	802.787	134080	559.359
35392	125.543	52544	634.274	231040	856.916	29120	119.499	50304	65.8381	60672	252.556
77952	187.393	37632	122.977	60032	128.469	29312	94.9553	89472	392.579	49600	159.853
63232	183.544	76864	586.793	62272	220.76	44928	393.458	38848	286.76	112384	397.884
153728	529.66	57536	395.222	43712	154.594	23872	243.683	62144	181.854	70016	219.766
49472	184.394	178560	2374.8	87040	180.177	69504	309.976	173952	735.043	36032	150.189
96896	311.358	38656	413.322	58560	201.178	55808	233.003	65024	311.358	95232	356.645
43200	156.457	86784	988.636	68544	241.511	89856	434.233	48576	218.777	86720	429.385
38272	137.844	50368	677.99	178752	743.6	90112	312.747	68544	323.359	63744	189.126
79424	237.221	184128	1255.73	43456	89.7078	61312	282.328	114304	374.585	58944	372.084
47488	124.899	44864	541.827	107136	191.749	72576	268.831	46336	375.422	50560	197.09
225408	523.685	50176	501.622	59840	166.026	62336	173.189	70656	373.749	72000	168.783
88768	128.469	48576	524.874	52544	134.447	79424	343.388	89984	319.781	62784	160.996
54848	216.322	52672	306.548	63232	296.49	111744	757.511	35840	108.207	51648	576.178
157056	334.335	44352	295.174	83520	284.852	138944	577.493	64640	282.957	86592	234.577
57088	83.5142	60160	325.524	71232	160.996	132416	731.65	93696	518.956	109504	716.583
70400	83.5142	45376	446.104	59008	168.783	61056	501.622	79232	152.013	158208	1163.74
102400	254.821	33472	363.874	64192	139.909	121152	662.565	59520	289.968	60608	234.577
49920	20.9667	47680	339.586	57792	122.977	40512	355.058	51456	142.344	99392	236.69
63232	97.485	46336	152.013	64704	167.992	59712	279.825	65216	196.191	96576	651.989
74560	151.281	66368	1361.87	32896	15.6942	99648	227.828	65216	253.12	118976	570.947
206016	713.28	53056	445.101	116480	441.117	89280	456.255	72064	267.04	115136	526.066
84288	166.026	89088	713.28	138752	608.65	39936	615.656	95360	383.901	48640	215.346
55232	187.393	79808	2618.79	110848	450.135	27776	267.04	60096	243.683	65472	261.736
39552	128.469	58368	2363.23	88384	196.191	76160	213.408	45568	121.389	113600	487.093
60416	109.997	76480	1203.09	78784	135.46	41664	181.854	133184	632.82	49600	130.112
135424	379.637	31872	191.749	85824	318.362	32128	259.411	43072	178.513	110272	526.066
58368	153.115	57920	800.922	74240	170.375	92032	324.079	111104	409.634	51712	433.259
156224	366.318	66496	1136.46	32896	57.0671	129728	687.427	54976	229.369	85760	233.003
66880	139.909	56960	2097.28	46144	57.0671	40384	181.854	55872	117.005	48448	177.685
112640	393.458	114624	1662.22	52352	86.1866	56320	359.839	31424	169.577	73792	388.215
135296	285.487	64768	521.315	43200	100.044	61824	245.873	70592	249.75	112832	224.774
58368	169.577	60480	1445.87	132352	142.344	46272	331.371	56384	155.71	58752	312.747
44672	5.2199	80448	943.24	184768	654.993	64000	279.825	182016	750.521	55680	102.056
115520	395.222	68672	1449.34	116288	469.817	85760	359.038	78592	198.444	168192	897.933
50688	35.005	91200	401.461	151744	329.9	114368	406.891	66240	297.812	58624	163.303
49984	-47.6113	31104	276.728	58048	176.861	50304	80.872	52352	194.404	71680	259.991
41216	214.375	63552	508.481	73280	221.757	39232	390.828	53824	331.371	103424	420.801
88768	274.275	39616	339.586	83904	276.113	48256	133.439	52096	377.102	53760	169.577
71104	153.115	54400	292.559	102400	180.177	182784	900.038	87232	388.215	81152	503.897
50048	213.408	250240	2703.53	93568	315.542	84672	259.411	114880	505.039	44224	140.602
67712	154.594	77248	963.39	187904	690.604	28928	9.57598	41408	172.381	151552	893.74
100544	306.548	45696	689.013	115200	288.039	53568	131.769	49600	208.156	186752	735.043
47040	75.6738	47040	270.032	60096	132.769	56448	366.318	123264	451.149	105728	475.145
77888	218.777	50880	363.064	143168	348.785	104768	573.556	134080	590.827	52608	300.473
43904	70.3311	60608	3019.24	120832	261.736	43328	153.115	60672	334.335	60544	315.542
58432	153.853	78592	460.384	67840	122.977	125632	1197.38	36800	86.9943	138752	488.194
89984	262.906	44736	445.101	79488	239.894	35392	224.774	43520	119.499	126080	517.781
82112	162.531	63168	446.104	105152	497.103	58816	230.402	46656	145.873	159744	837.154
79488	109.1	45120	476.218	33408	63.129	112576	871.042	102464	398.775	51008	244.228
99264	309.288	89600	643.067	55552	153.115	109312	839.108	97920	445.101	66112	307.915
52160	78.259	51008	458.315	104192	376.261	60288	305.188	60416	202.096	55040	254.253
92736	-11.5395	46272	490.406	103744	388.215	51968	240.971	50048	160.996	50752	254.253
49728	133.439	100736	910.639	147968	326.976	63488	459.348	64448	239.894	54656	159.853
47872	154.594	127232	605.871	88192	199.352	43840	230.402	50688	180.177	47040	341.102
58048	58.7517	58944	592.178	99584	390.828	90240	445.101	60544	337.325	55936	451.149
89408	193.516	81856	2017.3	94144	404.166	41792	172.381	34240	145.163	36736	203.018
206976	476.218	65216	654.993	45568	158.337	40896	263.493	52928	266.446	50944	293.864
95424	230.402	48448	282.328	49280	186.532	54208	464.551	115264	379.637	114752	576.178
87360	198.444	105920	1014.58	43008	239.894	74816	295.174	52864	145.873	51904	224.774
76032	259.991	66688	514.273	78656	212.925	58816	383.044	41536	145.163	46336	154.594
81088	262.906	69632	745.324	84032	162.531	97344	578.812	55744	98.3348	90176	862.94
90752	271.842	37696	359.839	70528	203.018	157632	644.545	122368	499.357	44928	270.634
113600	684.266	42048	570.947	129088	374.585	45824	410.553	176832	711.634	54400	235.631
62592	184.394	50240	719.903	46656	196.191	59776	150.189	45440	46.448	35456	25.3877
67840	82.7184	48768	360.643	124864	459.348	44544	107.317	73856	248.637	87552	389.955
53632	128.469	74048	1524.26	40000	97.485	58368	309.976	75072	297.812	60672	105.549
37376	52.7776	35392	150.189	33600	79.8234	108480	462.463	65344	239.894	33600	144.101
65472	160.996	67904	1166.5	119040	421.746	45184	332.85	131584	383.044	33408	3.47942
118272	314.141	61824	373.749	56000	151.281	112128	321.923	44416	377.945	55488	252.556
7424	-30.958	63296	432.287	60800	234.577	84544	351.907	93184	414.249	125312	536.925
78592	115.154	88448	570.947	47232	80.872	116928	735.043	207296	1258.73	113984	484.897
35648	95.7953	33216	214.375	31232	-1.95701	69952	197.992	81664	217.301	72960	145.163
62208	280.449	92992	729.959	227968	1276.85	63424	391.702	39424	145.873	52416	234.577
32256	48.3112	37312	1279.9	42752	131.769	50880	276.113	106304	427.462	49728	89.7078
225920	823.608	62400	513.109	117888	218.777	50560	305.867	125888	516.609	119168	541.827
42432	39.5436	16960	128.469	55296	277.963	52288	266.446	65216	211.006	111296	731.65
89408	254.821	62464	429.385	71872	82.7184	71168	651.989	76352	248.082	62400	256.533
40320	88.6185	73216	484.897	103552	395.222	77952	365.501	43584	230.402	99712	488.194
41344	154.594	60096	383.044	114368	677.99	32896	341.862	46464	197.992	128768	480.537
98688	352.692	60608	581.46	41600	91.3516	49088	405.072	76864	348.785	62208	219.766
67520	194.404	104960	1091.62	44032	162.531	102848	359.038	46400	177.685	57152	127.489
121024	488.194	124352	1094.21	45632	219.766	77824	3339.78	110208	349.563	50496	119.499
90240	111.501	61056	474.074	62016	226.806	56448	462.463	41024	182.697	39488	39.5436
73984	224.774	71808	789.828	57792	176.861	46720	578.812	74240	220.76	76800	276.113
48512	135.46	138624	2102.39	46720	216.322	91200	297.15	123200	354.268	44416	317.654
109504	206.744	64128	285.487	39488	194.404	115584	864.958	54208	231.96	50688	166.81
76224	133.439	117248	766.345	51776	197.992	51904	192.631	107456	408.717	131712	422.693
51008	86.9943	73088	689.013	102720	465.6	61248	291.261	49984	203.018	213056	923.534
74304	69.326	131776	1063.6	56832	159.853	39232	-10.6665	65216	239.357	92288	424.594
67776	104.67	69632	452.166	121152	380.486	43200	362.255	82880	226.806	59136	209.102
66368	183.544	96768	1587.86	43904	176.861	98112	581.46	41472	117.626	77568	243.683
66496	187.393	101312	1115.13	51072	136.138	36736	207.213	43072	167.992	64640	229.369
241792	845	96320	891.651	47296	134.447	84736	647.512	99008	612.843	119232	454.206
56576	137.16	58240	440.126	147072	629.925	67456	312.052	59136	177.685	49472	227.828
100800	274.275	135424	1172.06	46464	102.924	135360	662.565	63680	245.873	53248	268.233
83264	173.189	129728	945.457	126656	348.785	47104	88.6185	72512	292.559	47616	294.518
48896	178.513	30464	212.925	51072	141.645	60864	203.944	53760	197.09	71232	261.736
64000	177.685	73024	679.553	55296	196.191	177152	654.993	57536	148.38	71936	229.369
63360	76.4465	145344	1139.16	56064	216.322	93120	410.553	66944	230.402	199680	698.613
197120	621.322	57792	659.525	53504	173.189	47872	214.375	169408	814.074	54912	274.886
58560	148.38	76672	716.583	58944	307.915	37056	91.3516	53312	214.375	71360	248.082
55104	160.996	82112	1342.48	135104	425.548	95872	600.354	98112	447.108	34048	93.0076
94720	165.244	197888	5345.92	49344	201.178	55872	327.704	56768	261.153	132032	611.442
82368	301.813	93248	1964.14	33408	97.485	46080	238.287	64640	212.925	65536	200.263
47552	129.125	66880	835.204	160000	586.793	76160	320.494	47168	146.944	70720	251.43
195840	521.315	151808	2002.65	76992	208.156	142144	366.318	48000	156.457	35904	319.781
54080	147.661	112064	1068.64	43776	34.1027	66880	225.788	57216	240.971	138560	927.876
116224	446.104	50816	584.12	43456	97.485	41856	261.736	107328	499.357	68864	245.873
74944	188.258	35200	394.339	72128	282.957	43776	330.635	76224	279.825	64000	164.466
107328	223.261	65728	299.806	74432	153.115	67904	227.828	56320	644.545	56704	225.788
41728	38.6321	38208	276.113	58368	180.177	104576	385.621	73216	300.473	53888	138.874
30528	90.5282	80320	2046.91	56768	142.344	48960	137.16	44992	123.936	44288	124.899
84032	245.873	83712	2148.93	72576	236.69	65216	292.559	57152	210.052	70016	192.631
38912	119.499	29824	309.976	48576	130.112	32512	58.7517	85504	230.402	42496	96.6386
62080	109.1	206144	3759.68	69824	178.513	56768	189.126	52992	285.487	44864	228.341
74176	102.924	120384	1053.6	61248	225.788	133504	603.106	73408	268.831	62784	284.219
64128	187.393	47552	377.945	112128	263.493	36800	147.661	195840	864.958	29440	257.681
43968	27.1644	36416	943.24	108800	449.124	49792	303.158	52672	155.71	53056	195.296
54400	120.442	222144	1694.61	48960	183.544	46080	202.096	57024	237.221	146304	833.26
43840	75.6738	43648	458.315	44480	73.8803	57984	259.991	72512	311.358	40960	42.0609
48064	221.757	56448	506.184	38272	35.005	123520	759.269	75840	293.864	65920	234.577
59136	91.3516	42304	411.473	112064	339.586	33984	116.078	37184	175.63	40256	25.3877
49088	93.0076	130176	981.682	78336	194.404	56896	213.408	104256	434.233	52160	186.532
168704	440.126	120960	1279.9	73664	225.788	68736	368.778	138624	332.11	78912	294.518
42560	121.389	231936	3011.83	42496	46.448	41984	87.805	57216	168.783	40192	225.788
59072	155.71	53312	351.907	50688	197.992	53504	300.473	38528	180.177	34816	174.813
40832	204.874	110080	1208.82	46592	65.0966	85440	764.57	40000	322.64	49472	249.75
44608	143.397	56448	539.37	36096	225.788	135936	1289.09	43200	100.044	86208	288.039
57600	48.3112	144320	1524.26	123328	315.542	74624	273.664	75392	178.513	100928	312.747
50560	40.4572	44160	299.806	122432	405.98	36608	286.76	65152	252.556	61632	296.49
43328	117.005	58816	615.656	55104	133.439	133696	548.021	73920	266.446	96960	582.788
122816	426.504	52736	414.249	101248	223.261	67200	223.261	111488	7731.46	104064	526.066
39552	-34.3281	38592	245.323	49024	171.576	59456	346.461	72320	368.778	50624	213.408
59968	173.999	63168	453.185	60736	169.577	74752	295.174	99840	430.35	41920	153.115
45312	76.4465	41984	287.399	94784	403.263	47872	173.999	64192	130.112	92224	305.867
86272	245.323	80576	1748.65	36288	124.899	56896	303.833	38528	166.81	166080	754.008
50624	21.8487	105984	869.009	90304	263.493	45696	212.925	46912	171.576	66048	177.685
40832	54.4387	107200	1715.19	68992	199.352	113216	745.324	91776	361.448	51968	340.343
47360	92.1781	90432	484.897	102336	165.244	99392	787.995	92352	508.481	114560	561.913
52352	126.514	104512	1731.83	131648	280.449	42560	133.439	75712	229.369	201088	1398.18
90496	332.11	113728	1580.24	39296	184.394	70080	274.275	50880	245.873	42048	174.813
110976	179.343	44544	342.624	45888	120.442	57664	347.234	52544	74.6473	33152	150.189
57920	143.397	39680	475.145	42368	106.431	37056	248.082	114112	567.056	54144	153.853
40064	211.964	93696	1237.92	71680	153.853	98112	632.82	38784	128.469	218688	848.953
43008	190.872	67392	1000.34	178240	624.175	46272	175.63	122304	345.69	75520	206.744
68608	173.999	99968	8587.52	56576	101.192	36288	68.5747	81792	294.518	35200	135.46
214464	706.721	75904	664.091	56384	146.944	47680	391.702	100544	344.921	60800	202.096
71424	159.853	55232	1264.74	77888	367.956	60352	294.518	67264	259.411	52864	316.244
68544	62.3948	88832	568.35	114688	411.473	52160	295.174	48640	285.487	135936	521.315
149952	487.093	79808	544.295	94976	392.579	55360	285.487	58368	142.344	40320	2380.6
42944	118.56	78144	879.224	64128	217.301	106944	593.532	89792	282.957	64128	191.749
92800	181.854	42112	335.08	74432	112.408	43328	213.408	152256	664.091	49024	43.9018
152256	287.399	43072	207.213	39360	193.516	62528	278.583	94592	396.107	91840	420.801
194496	619.9	141440	2945.96	109248	303.833	34688	14.8183	59200	174.813	155904	690.604
262080	1839.74	97216	877.171	44672	212.925	35776	141.645	36928	192.631	179392	713.28
262080	1973.7	209984	2164.68	124096	244.228	61504	126.514	74624	319.781	153600	714.929
144768	424.594	41728	418.918	51776	154.594	70592	289.323	45056	259.991	181696	1452.82
75712	249.75	100800	1686.45	59648	165.244	78912	503.897	93248	357.441	109632	479.454
46336	207.213	43328	168.783	96768	376.261	49920	265.261	55872	109.997	95808	368.778
41408	142.344	50240	869.009	27456	-19.4256	64704	312.052	49600	184.394	60864	217.301
46912	159.093	63104	521.315	41664	6.09048	93696	503.897	51584	173.189	80768	292.559
58240	209.102	83136	2180.54	41536	89.7078	47616	203.944	92736	250.309	39744	72.8611
55872	143.397	42624	368.778	38784	131.769	44544	201.178	51904	353.479	150720	459.348
47552	72.8611	37376	362.255	26240	21.8487	116288	624.175	57152	156.457	86976	337.325
59136	143.397	71424	644.545	59840	137.844	58240	2363.23	132800	514.273	98688	397.884
44992	229.369	45376	195.296	51968	129.125	38912	150.189	125696	282.957	44032	140.602
44032	163.303	84096	559.359	57920	143.397	77376	402.361	65152	299.806	45568	295.174
57216	241.511	46656	393.458	44864	159.093	117504	503.897	44608	163.303	79104	308.601
55104	154.594	34176	97.485	51328	28.9464	51392	143.397	86720	289.968	115392	353.479
65664	181.014	108544	2777.43	46592	-20.3059	160320	782.522	44224	224.774	110976	611.442
129728	337.325	34176	377.945	75136	315.542	46464	129.125	47296	84.3127	66432	166.81
81856	245.323	71360	810.293	50368	152.013	71680	432.287	80128	341.862	46144	173.999
225856	445.101	91904	2618.79	56960	170.375	31552	147.661	62464	176.861	32576	43.9018
63744	42.9802	66560	497.103	62208	211.006	41600	184.394	112320	598.983	147776	682.691
50752	141.645	139264	1795.76	46592	85.1139	65920	245.873	49216	276.113	49472	138.874
59072	173.189	67840	212.925	45824	119.499	73536	326.249	48960	181.014	55296	202.096
109376	199.352	39616	723.238	67008	243.683	39360	133.439	94592	376.261	58944	263.493
212544	674.875	54720	239.894	56192	94.1185	47872	144.101	67584	267.04	80768	202.096
59456	193.516	105536	829.385	101504	384.76	60224	240.971	50048	145.873	50560	4605.85
90496	216.322	41536	367.956	189760	866.981	52800	248.637	168000	723.238	54784	207.213
45184	65.8381	47360	755.757	55808	153.115	39616	96.6386	74048	309.288	45376	161.763
56448	296.49	64064	965.657	76032	129.125	55296	244.228	127296	480.537	36288	254.821
48256	67.5763	50368	467.703	70720	292.559	42880	181.854	98048	384.76	91392	349.563
58496	80.872	36096	320.494	46464	160.996	65280	318.362	157120	733.344	64256	197.09
53376	202.096	61248	391.702	81152	230.402	56960	280.449	58496	268.233	45888	141.645
154816	355.851	42240	592.178	57600	142.344	83968	904.262	114624	485.994	89280	408.717
116032	363.064	95872	777.09	152640	297.15	59712	307.915	86592	445.101	53184	93.0076
47488	47.3783	48768	711.634	26880	-14.1618	70912	288.039	45760	179.343	245952	1191.7
113536	207.213	38912	137.844	41600	173.189	63040	280.449	23872	230.402	62976	185.674
51520	33.4272	62144	397.884	65600	253.12	107584	740.165	120576	692.198	55488	201.178
97664	101.192	47360	476.218	58048	198.444	55232	555.552	152512	677.99	46208	267.04
96960	218.777	74560	1203.09	53696	185.674	56448	227.828	83904	221.757	107904	379.637
51584	217.301	48128	344.921	89024	197.992	52800	65.0966	31936	223.261	39232	90.5282
35584	41.1437	145728	1898.59	129664	297.15	53120	186.532	60416	13.0685	60096	274.275
98944	153.853	87488	631.371	101312	3686.12	64064	276.728	248320	1220.37	44608	99.1879
78272	220.76	43328	787.995	84736	299.14	84224	634.274	60352	218.777	46464	254.253
63040	106.431	66944	881.283	55808	75.6738	166336	673.323	98816	276.728	38912	145.163
43648	181.854	40192	564.478	50304	193.516	121536	495.98	72448	199.352	48384	223.261
223232	619.9	46528	242.594	63808	243.683	92224	605.871	47616	191.749	63488	284.852
68224	138.874	58240	489.299	69120	216.322	49216	235.631	76480	261.153	58048	188.258
64384	195.296	90496	1009.81	49472	53.4884	153408	910.639	66176	134.447	53248	389.955
67264	110.598	130240	1968.92	35584	54.4387	59072	302.485	52800	322.64	96128	538.146
40320	85.1139	42304	1470.34	67200	123.936	37888	91.3516	65600	199.352	39360	220.76
65600	126.514	129472	3815.84	153472	299.806	88064	563.194	102336	453.185	50048	50.8896
110912	478.373	74816	569.647	64256	99.1879	95936	555.552	72768	321.923	39552	167.992
49472	199.352	188160	2536.79	50176	78.259	60864	570.947	49088	91.3516	51200	187.393
46656	100.044	25408	197.992	48512	117.626	71808	347.234	73664	3940.46	94656	489.299
59904	206.744	138240	1553.85	141760	490.406	54592	324.079	134144	538.146	42240	51.8322
52480	108.207	41536	344.921	38976	79.0399	30016	168.783	71360	250.309	46976	57.0671
52544	83.5142	60096	1180.43	59904	205.807	46016	196.191	69696	354.268	34304	141.645
116544	303.833	124352	943.24	49920	133.439	34112	47.3783	54464	264.67	43584	12.1946
83456	145.873	35264	181.854	30080	35.909	38336	284.852	43456	180.177	56256	206.744
48896	122.023	125440	1835.29	89280	432.287	102016	1183.24	53248	173.189	58176	125.543
49920	112.408	133376	1104.62	92224	272.448	133696	711.634	66432	259.991	99904	348.008
54592	128.469	165376	1769.9	45184	143.397	54208	222.257	47040	107.317	57088	239.357
49856	96.6386	90368	1240.87	42432	155.71	120640	471.941	35904	145.873	58304	202.096
64960	81.6616	52672	438.153	49280	245.873	64448	303.158	44032	102.924	71168	274.886
44864	234.051	67328	759.269	107840	245.873	39232	105.549	40064	173.189	35456	71.0874
73600	145.163	65216	622.747	46208	98.3348	116480	469.817	73984	131.105	49536	139.909
81152	282.328	97664	917.063	43968	214.375	48320	181.854	88960	294.518	59776	215.346
76160	141.645	51776	610.044	39168	20.0857	60672	123.936	126144	451.149	100416	273.664
52480	133.439	52800	570.947	46656	202.096	33344	147.661	70656	222.257	71936	220.76
46784	167.992	93376	1053.6	126848	305.867	57472	249.75	54656	122.023	54464	159.853
120448	388.215	64576	804.657	38464	40.4572	123328	724.912	44352	258.257	63552	174.813
144768	212.925	127808	802.787	65728	106.431	67136	791.666	71360	332.11	76096	297.15
65536	106.431	37184	425.548	159680	687.427	81024	274.886	54336	216.322	105728	498.229
48064	197.992	46400	331.371	46848	172.381	71360	278.583	44736	204.874	67072	190.872
106368	241.511	61824	334.335	111616	404.166	38784	239.357	54592	255.962	49152	221.757
79680	107.317	46272	498.229	32896	163.303	56320	264.67	48064	198.444	92992	307.915
56768	188.258	88448	895.834	44416	91.3516	45120	211.006	73600	302.485	50752	131.769
51968	148.38	41152	264.67	60416	127.489	66944	256.533	51264	259.411	39936	209.102
93056	155.71	39360	438.153	103808	367.956	26688	145.163	50496	238.287	119680	451.149
187072	684.266	44224	337.325	45888	71.0874	145152	877.171	105984	429.385	101440	376.261
172096	431.318	80000	2345.99	58368	270.634	38336	156.457	46528	74.6473	129280	2867.45
131008	371.255	35968	286.76	41280	29.8395	54208	510.789	42880	201.178	58944	342.624
90304	161.763	41472	469.817	65984	251.43	43520	359.839	73600	181.854	69696	265.261
107584	256.533	37888	469.817	54016	161.763	57088	166.81	67584	206.744	59392	309.288
105152	238.287	50176	440.126	43968	115.154	32064	237.221	90368	293.864	70272	563.194
41024	155.71	74624	1502.45	78720	225.788	44096	149.463	78208	261.736	51584	231.439
44096	149.463	104064	1086.47	46784	173.189	75712	354.268	79040	297.812	85824	261.736
65728	40.4572	50880	356.645	42624	79.8234	47552	194.404	73600	244.228	100864	356.645
64832	121.389	118784	2041.95	53568	86.9943	71360	190.872	54592	149.463	52160	217.792
104000	447.108	117184	1381.55	190400	684.266	54080	355.851	227328	1388.18	51712	248.082
68928	158.337	88448	800.922	42240	155.71	67648	274.275	37568	122.023	94784	381.337
84864	122.977	106432	2386.42	51520	177.685	64576	338.077	111488	508.481	52800	518.956
55872	52.7776	94848	856.916	198016	837.154	44736	185.674	47360	102.924	59776	96.6386
114944	312.052	66048	535.707	62208	152.013	39552	211.964	117184	560.634	96768	428.423
82240	92.1781	102016	2261.71	21376	246.975	49024	647.512	42560	12.1946	43584	206.744
73344	160.996	158080	2357.47	114496	347.234	21760	-7.1791	226048	1243.83	51456	139.909
72192	163.303	101952	1279.9	66048	209.102	54848	222.257	51392	187.393	35968	65.0966
96384	172.381	119808	2386.42	55104	131.105	35648	129.125	48960	202.096	35392	74.6473
73856	141.645	123712	1546.4	48896	153.115	55488	345.69	111872	456.255	54848	152.013
249472	1599.37	74816	1428.64	92224	420.801	33088	-3.69694	51584	273.664	60928	89.7078
44544	95.7953	97216	674.875	37120	91.3516	120128	500.488	58368	216.322	48256	264.67
54016	103.795	217728	4974.21	40192	42.0609	44032	189.997	107840	497.103	45952	21.8487
52160	27.1644	156224	2997.06	94592	362.255	32448	145.163	143360	454.206	107776	440.126
58688	127.489	48000	404.166	70912	210.052	118208	423.643	106880	282.957	97152	432.287
53120	95.7953	55104	545.534	87488	233.003	32640	166.81	140864	548.021	39040	284.219
152640	363.874	44224	390.828	89408	221.757	47744	190.872	76928	219.766	154624	447.108
165632	535.707	195584	2306.26	119488	256.533	73920	336.575	61696	220.76	99392	757.511
52096	122.023	234816	3148.14	100672	246.975	37760	197.09	53696	197.992	79808	340.343
169536	729.959	67648	1603.22	73664	130.112	43200	142.344	54144	194.404	66176	64.1111
89856	268.233	99264	1086.47	122048	405.072	42944	197.09	61312	297.15	148800	474.074
77056	198.444	79104	388.215	57984	117.005	59072	153.853	49280	198.444	56896	179.343
38208	92.1781	52800	399.668	70784	132.769	67392	314.841	168000	596.251	82752	276.113
44352	42.9802	67520	413.322	65920	140.602	71808	187.393	45440	222.257	39232	175.63
64768	274.886	42560	327.704	134336	429.385	77888	248.082	68032	315.542	54912	227.828
34432	96.6386	31744	332.11	80960	276.728	50560	152.013	116928	548.021	136256	560.634
84544	212.925	58368	268.831	105920	322.64	47360	116.078	47552	303.833	112192	532.07
43840	156.457	138496	1102	39488	121.389	97216	577.493	18560	18.3265	89536	379.637
121088	441.117	142912	887.488	51520	88.6185	129536	887.488	60032	319.071	97664	455.229
54144	102.924	46272	1246.79	200064	585.455	35392	478.373	72512	254.253	47872	130.112
44160	79.8234	143872	2002.65	67776	130.112	50560	115.154	61696	316.244	57536	234.051
117824	354.268	82560	340.343	33152	100.044	181888	934.428	60736	270.634	54912	216.322
32768	65.0966	75904	1220.37	55552	154.594	59968	224.774	61120	258.257	137088	769.909
39424	150.189	147712	883.346	35008	159.093	42176	192.631	115200	286.76	80384	551.773
96640	116.078	57856	357.441	123968	393.458	47808	143.397	40000	68.5747	48768	211.964
54080	158.337	74688	594.89	50176	147.661	73088	432.287	102400	455.229	144576	600.354
50240	97.485	67072	1163.74	143040	665.62	35200	87.805	50560	110.598	32576	124.899
121600	405.072	37056	213.408	95808	319.781	50752	348.785	56896	178.513	109888	578.812
46400	156.457	48640	576.178	45120	95.7953	46208	224.774	45888	249.75	71040	164.466
74752	239.894	33280	9.57598	44096	137.16	94272	277.963	50496	311.358	79872	143.397
68864	129.125	143936	1125.74	109248	167.992	32896	137.844	39488	127.489	84352	395.222
47232	83.5142	104512	1473.87	55808	180.177	91648	654.993	38592	125.543	46848	235.631
94656	225.788	123840	1310.8	63936	239.894	45248	201.178	39680	176.861	105408	643.067
120576	338.077	92352	1163.74	111552	375.422	91008	468.759	120320	554.29	61952	278.583
67136	124.899	100416	1626.56	36992	145.873	43648	342.624	45632	166.81	101632	230.402
42816	147.661	140224	2677.16	66560	137.844	42624	193.516	49280	217.792	63168	196.191
36864	166.026	68032	703.466	63296	201.178	50624	191.749	61504	225.788	123008	325.524
79488	234.577	52160	852.924	130624	492.628	56960	197.992	49344	82.7184	57728	259.991
262080	1036.34	112320	687.427	57408	202.096	33984	119.499	49344	109.997	52032	254.821
69184	113.32	100928	768.125	54208	229.369	88512	449.124	73600	327.704	85952	272.448
80704	303.158	129664	2463.43	95808	249.75	63232	197.992	39168	47.3783	108992	406.891
137280	368.778	52416	249.75	33216	9.57598	44224	543.06	78592	312.747	157632	592.178
43712	111.501	61248	869.009	49856	186.532	50304	123.936	49536	185.674	161920	871.042
48320	69.326	54336	302.485	33600	145.163	159808	1002.7	126528	605.871	42240	102.924
53312	132.769	42368	533.279	29248	152.013	39808	312.052	47168	204.874	72896	374.585
47680	112.408	58688	429.385	89152	169.577	40064	118.56	138112	470.878	40896	114.235
192832	442.109	52928	553.03	85056	195.296	51520	186.532	78784	155.71	60160	212.925
111424	329.9	66048	507.331	41920	231.96	171776	625.608	106880	169.577	50304	131.769
89280	205.807	44992	117.005	143488	417.98	35136	3940.46	140160	635.73	37888	93.0076
64896	294.518	52224	390.828	35840	84.3127	70400	282.328	71168	352.692	115072	518.956
53504	94.1185	48832	608.65	148096	644.545	59328	592.178	151808	885.414	40320	89.7078
166784	546.776	36928	236.69	93184	248.637	52032	179.343	34688	143.397	67840	318.362
104448	301.813	51392	345.69	40704	175.63	37056	189.126	38400	122.023	114240	608.65
82240	186.532	46976	511.948	95872	229.369	43776	170.375	114368	482.712	62464	288.039
70976	128.469	154624	1848.67	83520	509.634	42624	268.233	80448	253.12	164608	773.491
158272	322.64	60096	559.359	119360	465.6	67840	362.255	64064	60.6889	38976	158.337
84288	274.275	46848	676.431	127040	308.601	33856	3163.67	47936	107.317	93888	439.138
54080	117.626	33920	173.999	49856	138.874	40256	13.0685	87616	376.261	55552	306.548
109440	284.852	66432	769.909	100608	362.255	44672	326.249	89152	267.04	62016	227.828
72448	166.026	53184	465.6	106304	265.261	39936	76.4465	41344	137.844	99776	318.362
58496	112.408	62144	489.299	81856	294.518	71296	239.357	154944	522.499	40000	92.1781
39744	102.924	57728	293.864	40832	103.795	40448	237.221	116992	540.597	89728	386.484
70208	295.174	76608	426.504	58112	214.375	39168	167.992	57600	189.126	193280	668.69
136000	225.788	49920	381.337	87360	240.971	81856	377.102	58560	160.996	86592	418.918
74048	229.369	61888	526.066	38784	115.154	36672	188.258	93760	250.309	56576	147.661
38528	244.228	36096	1086.47	177024	1394.84	73088	370.427	42176	132.769	54720	224.268
65472	166.026	149056	1964.14	46208	115.154	105856	522.499	50688	119.499	51392	199.352
66944	140.602	52480	421.746	94720	453.185	57152	234.577	41536	183.544	262080	1769.9
108544	389.084	47872	341.862	28416	186.532	41216	240.971	228096	1194.54	48256	335.08
73728	192.631	118464	1141.86	73856	193.516	48000	219.766	60928	144.101	43904	103.795
52544	125.543	38080	1014.58	68160	251.43	84928	394.339	42880	84.3127	65408	154.594
195456	791.666	95424	761.032	48832	158.337	57664	326.976	68672	224.774	67520	258.257
42368	91.3516	174784	1246.79	67008	213.408	46144	59.7187	81216	272.448	33536	137.16
99264	259.991	103104	949.907	237824	1115.13	43392	209.102	49152	211.964	52992	160.996
44160	128.469	162496	2703.53	72896	266.446	50624	343.388	69184	257.681	48896	156.457
50880	121.389	66944	815.971	121280	556.818	44928	299.14	176192	624.175	34048	118.56
114880	270.634	38272	311.358	53504	328.435	65024	237.221	130752	450.135	53632	95.7953
45568	0	66240	438.153	60352	219.766	53760	425.548	105152	192.631	159680	731.65
37952	130.112	54208	515.44	90688	341.862	46464	368.778	52736	112.408	38464	200.263
41152	112.408	91840	541.827	55424	110.598	60096	199.352	41536	236.69	100032	289.323
95296	277.963	102144	2846.42	62272	211.006	56768	172.381	49536	259.991	56192	205.807
45504	122.977	137920	1345.69	55360	119.499	53120	471.941	53120	130.112	37056	60.6889
141184	437.169	49728	649.001	143360	483.803	64512	297.15	32768	91.3516	64960	219.766
116736	245.323	82048	693.796	37056	219.766	67328	211.964	51584	179.343	103360	393.458
60480	144.101	148096	1694.61	88960	327.704	44992	77.2216	58624	244.228	31104	104.67
93952	248.082	50176	438.153	59392	101.192	62720	120.442	109824	288.039	70080	135.46
46912	128.469	37824	206.744	190528	475.145	47744	296.49	96064	332.85	42048	131.105
74752	179.343	81280	810.293	36032	3.47942	50304	213.408	112192	174.813	44800	131.769
67968	90.5282	32320	326.976	144384	417.98	148672	949.907	54208	198.444	64704	483.803
81984	168.783	108672	1096.8	48128	102.056	52416	379.637	53376	273.664	119104	384.76
76608	277.963	89984	947.679	41344	58.7517	77056	335.827	96064	565.766	91392	353.479
59456	185.674	50624	309.976	35520	93.0076	65664	151.281	41088	191.749	54080	207.213
74048	126.514	52800	548.021	118464	693.796	45504	198.444	76416	249.75	87680	393.458
124800	326.976	47808	180.177	104320	422.693	44096	152.013	81728	420.801	34880	120.442
117760	338.077	67584	479.454	86720	299.14	56320	87.805	55936	216.322	67008	237.221
52096	1.73955	140672	1408.26	68096	105.549	61120	284.852	50368	208.156	41024	197.992
93376	222.257	62976	1348.91	52480	127.489	32384	211.964	30080	47.3783	81408	334.335
57024	189.126	42112	690.604	187520	584.12	56960	234.577	62784	289.968	61312	153.115
42240	229.369	188480	3414.69	56704	137.844	45376	92.1781	50304	191.749	53504	206.744
81152	321.923	95232	814.074	36352	72.8611	68416	319.071	58560	197.09	30016	83.5142
139456	440.126	35776	291.261	110976	397.884	136768	596.251	103360	450.135	62592	327.704
179648	526.066	73600	2505.95	66560	259.991	83200	518.956	61760	126.514	141120	345.69
66368	121.389	46976	614.247	71808	94.1185	118080	714.929	104000	457.284	48064	198.444
80960	192.631	41408	186.532	78720	228.341	58112	408.717	116992	622.747	57408	198.444
89024	167.992	42176	930.054	52480	38.6321	43072	155.71	106560	215.346	48192	179.343
56256	156.457	49152	499.357	51712	136.138	33088	150.189	83648	295.174	51264	335.08
89152	312.747	62784	787.995	67200	83.5142	50496	174.813	47232	261.736	68224	309.976
125120	455.229	99520	3631.92	124736	326.249	38528	84.3127	51840	209.102	67200	238.287
76096	79.0399	49024	526.066	55424	84.3127	53376	376.261	52992	184.394	43840	30.7341
75648	230.402	51392	439.138	43584	38.6321	68800	322.64	71744	249.75	170368	806.531
77312	166.026	40000	296.49	116160	230.402	34368	188.258	104896	395.222	236160	2107.51
118848	91.3516	52992	492.628	58432	125.543	67008	319.781	10112	127.489	43712	303.833
40512	14.8183	110656	1778.48	43200	195.296	59264	141.645	83584	297.812	68928	305.188
90944	133.439	50432	862.94	86080	91.3516	63680	183.544	45824	104.67	33792	81.6616
108800	196.191	38400	287.399	36096	36.8148	52736	1139.16	88640	277.963	50752	146.944
143488	518.956	43648	440.126	137856	456.255	45120	75.6738	106944	565.766	61248	276.728
44352	132.769	30592	366.318	99456	234.051	113408	777.09	56704	276.113	116928	604.487
45760	-74.9036	55040	475.145	93632	248.082	45504	133.439	60736	223.261	46784	288.039
70720	193.516	44096	380.486	79680	233.003	44416	284.852	38784	44.8257	74944	312.747
46272	197.09	30976	276.728	47808	208.156	57216	223.261	40128	122.023	57600	278.583
61824	44.8257	175616	3844.23	32704	70.3311	98688	563.194	49536	80.872	43712	125.543
91136	149.463	41600	215.346	126208	601.728	57536	383.044	134720	388.215	78016	331.371
131648	384.76	67392	677.99	89408	254.821	49024	138.874	86784	248.082	39552	189.126
41664	-25.6095	47040	341.862	161472	481.623	46848	72.0995	55168	217.301	45376	131.105
45184	199.352	46528	385.621	48192	175.63	47040	156.457	58432	131.105	43520	127.489
54976	234.051	88064	477.294	59584	188.258	64640	243.683	77568	272.448	109312	258.257
128000	244.228	99520	534.492	80576	335.08	141504	1104.62	43648	186.532	46080	195.296
56192	64.1111	39168	308.601	56192	72.0995	48704	171.576	55936	243.683	153344	641.592
91264	236.69	70912	431.318	74432	192.631	43456	198.444	43776	46.448	38656	295.174
42368	136.138	94464	1945.18	71488	383.901	28800	529.66	51520	181.014	51712	198.444
51776	220.76	49280	305.867	33856	71.0874	40960	295.174	66240	326.976	52928	231.439
34560	133.439	53376	361.448	74432	109.997	65792	359.038	83328	309.976	49856	324.079
134080	379.637	45504	387.348	94144	166.81	45888	153.853	50880	361.448	68992	327.704
91584	376.261	120512	1320.22	46080	7.83251	34176	120.442	121984	643.067	120256	564.478
109760	234.577	235072	2512.09	43328	203.944	64192	216.322	102400	729.959	97344	346.461
60352	213.408	89664	1804.47	58048	150.189	35776	100.044	48256	157.207	61696	248.637
117120	309.976	142272	1421.82	61056	109.1	66240	223.261	159168	897.933	171392	754.008
89600	222.257	110976	869.009	85440	259.411	44544	157.207	44352	170.375	98496	577.493
115648	323.359	67392	473.006	82496	272.448	50880	274.886	81024	365.501	91072	301.813
179712	590.827	78848	409.634	61888	203.944	38144	72.8611	38976	185.674	47936	228.341
67072	103.795	36032	203.944	39296	66.83	76608	363.874	55232	150.189	42560	128.469
134144	426.504	87744	736.746	134464	397.884	39040	176.861	128384	402.361	108736	598.983
68672	233.003	115264	1830.86	59392	288.039	51776	172.381	117568	495.98	74816	238.287
46016	30.7341	32384	303.833	62080	248.082	52480	221.757	47168	215.346	67584	169.577
40448	65.8381	113088	2345.99	41664	162.531	50816	110.598	126400	431.318	46656	106.431
262080	919.215	54464	466.65	102208	248.637	58688	295.174	41152	280.449	80064	334.335
86976	203.018	80000	503.897	53248	49.9497	65344	306.548	71872	270.634	67072	208.156
42624	62.3948	105984	1607.09	153920	480.537	53696	209.102	68352	326.976	67136	352.692
78016	102.924	66496	736.746	45632	204.874	66048	364.687	126784	576.178	80384	224.268
54720	99.1879	97088	1723.49	54272	181.854	71936	386.484	104640	279.825	42048	177.685
88896	80.872	43200	316.244	126080	390.828	119552	741.88	40000	140.602	46464	172.381
50496	15.6942	55616	687.427	42176	181.854	82304	495.98	41664	213.408	41664	142.344
40256	-84.5794	43712	231.439	43456	119.499	57536	226.806	79680	335.827	35328	152.013
66880	189.997	80064	490.406	27520	174.813	78528	1160.98	128384	441.117	55488	124.899
228224	551.773	55040	713.28	52736	40.4572	47232	401.461	86400	397.884	54528	190.872
40896	180.177	56192	314.141	168576	6039.28	127744	883.346	31232	84.3127	120256	700.227
56448	302.485	76224	938.823	59200	158.337	262080	3872.85	121536	464.551	41920	94.1185
75840	106.431	128320	1535.29	49600	102.924	44224	121.389	116544	326.249	72832	314.841
175296	417.044	67072	695.398	49600	185.674	54592	357.441	75456	271.842	59392	217.301
57792	110.598	55104	664.091	100544	93.0076	63040	282.957	53632	296.49	53760	101.192
59776	84.3127	46080	873.08	161216	425.548	49536	165.244	73344	188.258	100864	325.524
53056	148.38	76608	373.749	47168	197.09	65536	393.458	72576	203.944	48128	51.8322
74560	78.259	36544	8739.25	99392	401.461	53376	242.594	54336	285.487	95040	224.774
63040	65.0966	48128	303.158	41472	174.813	45760	251.43	94656	395.222	121664	671.775
69504	135.46	41792	425.548	67392	114.235	39680	312.747	78464	252.556	46912	130.112
82304	364.687	85696	997.988	46912	96.6386	40576	127.489	143488	778.896	106560	377.945
113728	87.805	87552	484.897	50432	77.2216	168576	20112.4	86784	250.309	53376	227.828
224576	754.008	62080	1099.4	45760	145.163	43584	205.807	137472	841.067	87424	341.862
62912	182.697	66816	724.912	52864	93.0076	50368	444.102	76800	281.074	94400	408.717
85632	120.442	64896	429.385	43136	131.769	48704	375.422	186368	631.371	114368	297.15
48512	81.6616	66112	761.032	121792	355.058	47296	132.769	48256	121.389	52608	178.513
70912	118.56	79424	1200.23	54976	299.806	80960	326.976	128768	414.249	107008	332.85
48640	199.352	57088	692.198	158976	500.488	58624	543.06	62528	268.831	75008	229.369
50560	201.178	88320	1276.85	32512	46.448	24960	449.124	58368	166.026	60608	154.594
60288	196.191	55808	1191.7	50496	159.853	52224	354.268	63488	121.389	147456	729.959
48960	89.7078	157248	1194.54	39936	198.444	40960	479.454	92352	459.348	108608	297.15
52480	153.853	74432	1580.24	40384	65.0966	59840	288.039	51840	195.296	44096	167.992
114432	230.402	53568	289.968	65408	148.38	100928	450.135	114560	411.473	99392	459.348
168000	460.384	48064	729.959	42240	106.431	27648	13.0685	50112	113.32	65600	151.281
50368	-21.1871	47680	359.839	70720	198.444	48960	359.038	170688	750.521	29376	9.57598
75392	141.645	47424	417.044	40576	77.2216	48448	408.717	99712	392.579	125568	526.066
71936	144.101	158528	881.283	42048	105.549	66304	312.052	47360	121.389	45056	219.766
43968	106.431	167168	2306.26	46016	63.129	51840	889.567	53504	259.991	57600	228.341
150528	297.812	67456	385.621	67968	174.813	59776	250.309	56704	461.422	81280	312.052
64000	178.513	94912	1301.45	49920	112.408	56896	184.394	137600	395.222	65088	459.348
48384	171.576	98880	653.489	45952	152.013	41280	224.268	46912	160.996	102528	780.707
54400	159.853	60480	965.657	53760	182.697	27456	419.859	93504	278.583	115968	224.774
43328	63.129	48960	450.135	50304	186.532	171648	1442.4	131520	417.98	44352	143.397
76608	213.408	54784	301.813	65088	165.244	84288	236.69	82240	314.841	62528	299.806
44160	2.60943	71040	541.827	32512	153.115	44544	225.788	59392	248.082	155072	649.001
67776	99.1879	44800	338.077	112320	536.925	72384	306.548	38592	86.9943	81152	276.113
62464	166.026	47040	850.936	75456	228.341	47360	248.082	53696	276.113	45760	115.154
38208	72.8611	67328	524.874	35136	169.577	78336	328.435	66304	301.813	71040	243.683
64576	131.105	67776	545.534	104704	224.268	60160	65.0966	90432	312.747	47744	155.71
105664	354.268	52992	318.362	54144	145.873	94976	518.956	92224	360.643	37632	152.013
70848	140.602	39808	775.288	133376	299.14	60288	335.827	47104	108.207	54400	123.936
66624	131.769	61696	843.031	43584	79.8234	128832	726.59	129024	458.315	150720	449.124
123776	372.916	63744	508.481	55296	215.346	119680	589.479	76224	312.747	82496	136.138
54016	174.813	149248	1804.47	59968	161.763	219008	1723.49	32320	55.3919	63872	203.944
69120	182.697	98816	1169.28	67328	113.32	56960	267.04	60992	274.275	65152	271.842
69120	188.258	45312	235.631	59264	108.207	78720	533.279	103680	521.315	49536	337.325
176320	395.222	36864	152.013	88064	233.003	152064	522.499	104192	718.241	47552	155.71
29504	9.57598	180352	3722.72	65344	188.258	64640	312.747	64000	227.828	45312	117.626
39872	95.7953	65536	511.948	110720	459.348	126656	650.493	115392	596.251	51456	127.489
169984	335.827	39424	223.261	41920	116.078	155584	363.064	81984	252.556	129600	494.86
172864	482.712	99520	1029.03	52352	112.408	54336	235.631	66368	262.906	57856	261.736
88768	238.287	42560	234.577	68672	142.344	68544	251.43	88256	384.76	69440	391.702
71808	177.685	44800	312.747	63872	302.485	76992	293.864	50240	104.67	70784	367.956
98752	42.9802	132608	1120.42	38336	178.513	164224	1642.31	239296	943.24	56448	224.268
262080	1014.58	36032	364.687	41472	172.381	80960	288.039	42048	266.446	68160	197.09
52672	38.6321	178880	2239.76	40000	165.244	150080	988.636	76032	181.014	63808	278.583
68224	183.544	90112	1063.6	187520	415.178	124608	610.044	43328	123.936	179456	885.414
40768	-1.0872	53824	481.623	101184	359.038	226496	1546.4	50240	3892.04	41216	244.228
96768	254.253	45568	346.461	40128	4.34956	115904	612.843	87232	331.371	79808	238.287
134272	501.622	107776	1415.02	63616	181.014	55808	347.234	60224	185.674	43904	242.594
116480	452.166	41856	640.121	117184	228.341	43328	307.915	88896	387.348	64256	162.531
44416	30.7341	136576	1237.92	48640	178.513	162432	386.484	96320	371.255	50816	175.63
46592	44.8257	146176	1978.5	73856	146.944	162176	597.615	75968	357.441	98752	577.493
144000	348.008	81728	656.5	61376	148.38	65664	273.664	64128	173.999	63104	208.156
47296	100.044	87040	755.757	42624	151.281	141376	1071.17	87104	360.643	56896	193.516
105216	352.692	109632	2363.23	71168	178.513	91456	277.963	84672	344.921	44288	245.323
77120	167.992	62848	622.747	48320	170.375	193280	1136.46	52928	176.861	43840	242.594
67968	169.577	80320	850.936	54336	265.261	90816	226.806	231232	2036.99	75968	289.323
88704	226.806	82368	360.643	39104	97.485	50368	154.594	36928	80.872	36864	93.0076
45888	66.83	56384	407.803	77312	209.102	59648	197.992	47232	224.774	53568	198.444
47680	94.9553	38656	396.995	101056	328.435	68416	244.228	45248	224.774	41216	158.337
70528	297.812	60032	1014.58	57344	261.736	90752	340.343	151616	627.043	99712	297.812
91328	109.1	45248	365.501	151040	515.44	117248	804.657	38720	76.4465	45824	85.1139
58304	130.112	24000	246.975	163456	440.126	48192	245.323	99648	230.402	52992	285.487
44544	52.7776	33536	321.923	157120	490.406	91008	354.268	56256	167.992	86144	296.49
72000	149.463	37952	236.69	199424	569.647	41152	145.873	58432	121.389	74880	400.564
145536	408.717	39296	391.702	65728	136.138	48768	390.828	64384	226.806	58944	261.736
47936	200.263	57280	264.67	100288	174.813	68096	288.039	56512	188.258	44736	57.0671
102400	250.309	98624	1301.45	44160	49.9497	64512	286.76	94400	206.744	74176	607.259
54016	228.341	76864	558.087	51520	0.869758	138752	766.345	44096	158.337	45568	97.485
114112	238.287	58944	441.117	50496	223.261	54464	227.828	37504	219.766	49728	231.439
261312	995.642	25536	157.207	91712	181.014	131008	782.522	50112	177.685	68736	284.219
49024	34.1027	45248	357.441	63168	203.944	157312	635.73	65728	130.112	64320	252.556
141568	386.484	45312	341.862	102144	397.884	39552	320.494	53120	222.257	88640	462.463
43648	70.3311	102336	1332.89	61760	210.052	48256	123.936	41920	92.1781	50624	256.533
57408	186.532	64640	856.916	122048	277.963	67264	554.29	154624	8502.02	41664	96.6386
62144	130.112	42112	389.955	45312	240.971	122112	692.198	67584	32.5279	187904	914.916
106176	158.337	87424	943.24	38272	63.129	116672	513.109	49088	181.854	44480	286.76
56768	175.63	52608	492.628	39104	27.1644	137856	598.983	64640	488.194	56960	244.228
64960	145.163	156224	6909.68	100160	391.702	112704	604.487	227008	1550.12	163264	764.57
48256	168.783	53568	363.874	122752	330.635	89024	396.107	41728	90.5282	86016	570.947
123520	388.215	46336	335.08	42816	52.7776	84288	644.545	69696	316.244	76992	341.862
159168	319.781	60416	695.398	55488	173.999	107648	412.396	110656	473.006	70656	230.402
62208	231.439	111552	689.013	49280	102.924	135552	662.565	72448	400.564	156672	1078.79
53568	228.341	62592	979.376	74624	196.191	114560	339.586	46464	199.352	62464	203.944
36672	122.023	30208	228.341	45696	133.439	51328	176.861	153856	646.027	129536	780.707
84480	196.191	65088	391.702	57280	128.469	51200	148.38	33088	28.9464	96576	499.357
111872	163.303	53504	947.679	60736	285.487	54912	201.178	69184	210.052	39040	209.102
40128	121.389	62336	446.104	53632	41.1437	90496	442.109	101632	503.897	76992	322.64
60736	109.1	69888	654.993	37184	117.626	49856	461.422	37312	156.457	101120	305.188
107840	134.447	73280	563.194	134336	383.044	57984	255.962	58816	133.439	48448	181.854
136640	341.102	48192	528.459	53888	101.192	46464	303.833	153984	815.971	58112	414.249
92800	250.309	43136	405.98	55616	157.207	105280	158.337	108032	454.206	76864	300.473
59840	207.213	120640	736.746	90880	195.296	90880	561.913	43328	254.253	90560	292.559
47744	84.3127	95616	2154.16	108992	417.98	157184	568.35	41216	122.023	61632	261.153
148096	421.746	109120	1270.78	119424	301.813	88320	445.101	105280	544.295	38208	38.6321
64768	152.013	46784	810.293	49408	147.661	67712	821.692	51456	215.346	109952	555.552
45056	100.044	45632	337.325	81216	335.827	112832	363.064	40640	206.744	40832	204.874
52864	159.093	79104	207.213	51264	216.322	179904	1326.54	42752	137.844	60672	355.058
78784	42.9802	72704	589.479	94336	429.385	119232	299.806	127232	588.134	72704	379.637
63168	151.281	34496	16.5709	186496	1036.34	67776	292.559	46272	137.16	65344	361.448
89216	144.101	48704	417.98	219648	640.121	74752	681.12	40704	169.577	52864	159.093
29824	84.3127	108544	718.241	33088	68.5747	154944	934.428	44160	147.661	57408	634.274
40000	157.207	113088	1197.38	66432	186.532	186752	556.818	52480	334.335	54848	168.783
119616	306.548	63360	563.194	58432	208.156	131456	1009.81	89024	200.263	127936	355.058
87488	73.8803	35712	162.531	44480	178.513	70464	252.556	71616	236.69	33472	174.813
111040	407.803	29824	120.442	59776	160.996	78656	259.991	51840	341.102	73600	212.925
41792	83.5142	44864	938.823	112320	545.534	89280	300.473	78080	374.585	73216	262.906
57088	121.389	99392	804.657	53120	139.909	32640	43.9018	58112	237.221	88128	1016.97
46592	120.442	94464	1019.37	179712	538.146	51072	193.516	45312	205.807	110208	404.166
46464	133.439	74752	1358.62	51392	73.8803	67200	257.681	36928	203.018	60352	373.749
117056	84.3127	64000	612.843	39744	163.303	119296	786.166	52224	261.153	107904	701.845
117248	457.284	97344	1217.47	35520	85.1139	38784	109.997	38848	176.861	93504	497.103
53760	210.052	103296	906.383	95616	109.1	139776	468.759	57856	194.404	57472	189.997
36352	144.101	42176	-59.9609	36608	171.576	81536	402.361	78144	212.925	44864	85.1139
66304	83.5142	65344	1674.29	106752	305.867	89728	383.901	72128	295.174	72128	253.12
44544	211.006	85696	568.35	109568	295.174	80192	273.664	62656	239.894	69952	261.736
110080	148.38	105408	864.958	35840	246.975	42816	240.971	72960	153.115	62912	376.261
114944	366.318	41984	288.039	103360	618.482	66624	184.394	60736	197.09	119040	658.011
183744	415.178	43840	204.874	71872	196.191	46208	177.685	31936	62.3948	71168	194.404
107840	309.976	38016	372.916	60480	189.126	69056	237.221	96256	248.637	43200	52.7776
109696	303.833	72192	823.608	27648	114.235	50304	161.763	33664	246.975	80320	262.906
43520	96.6386	181312	4150.61	90752	312.052	64448	246.975	93504	282.328	100032	425.548
61888	117.005	49728	438.153	58752	105.549	66688	267.04	180864	724.912	139072	627.043
142400	343.388	42816	280.449	78848	398.775	192512	908.508	69504	198.444	91200	292.559
46656	82.7184	73472	592.178	57408	152.013	46784	393.458	85568	286.76	44672	428.423
51456	102.924	52416	367.136	34240	-53.0143	107456	1115.13	94080	394.339	97984	396.107
100288	289.968	107072	1804.47	45120	85.1139	47296	158.337	51584	152.013	51776	224.268
58816	102.924	31552	268.233	106368	417.98	186112	581.46	147200	516.609	81472	6655.87
187840	567.056	133888	1109.86	46912	212.925	81216	301.813	184704	578.812	51776	30.7341
50240	204.874	59456	445.101	94592	392.579	84160	455.229	57984	116.078	85568	459.348
80768	198.444	61952	413.322	127616	390.828	157184	676.431	49280	35.909	50368	118.56
133568	418.918	51904	353.479	97152	181.014	43008	150.189	52928	254.253	39488	142.344
89792	166.026	44288	490.406	80256	224.774	115200	447.108	65408	45.7518	142592	559.359
38016	30.7341	32704	213.408	41152	82.7184	66624	287.399	57728	245.873	69056	146.944
45184	63.129	93184	703.466	42496	121.389	137024	1240.87	107968	447.108	37504	151.281
62784	151.281	68224	665.62	68672	201.178	57984	308.601	52800	274.886	29056	202.096
215808	584.12	48320	912.775	47936	123.936	61504	429.385	36096	162.531	52160	276.113
39872	122.023	94080	2374.8	49728	195.296	139072	877.171	77760	268.831	52416	171.576
54848	181.854	49280	484.897	46336	217.301	126848	528.459	80384	315.542	41792	294.518
148864	593.532	34816	256.533	212416	638.654	196992	1051.12	59776	113.32	46016	184.394
93888	291.909	35328	484.897	50432	164.466	54592	77.2216	44416	178.513	38720	133.439
113216	189.997	42688	533.279	55040	57.0671	208832	848.953	52544	206.744	46464	236.69
50304	293.864	93696	1147.29	128576	432.287	186176	736.746	44992	102.056	69760	243.683
58624	116.078	53248	348.785	85824	160.996	78336	500.488	170048	786.166	35328	268.233
43904	152.013	74496	608.65	179520	654.993	62336	515.44	73472	338.077	58240	177.685
219648	601.728	37440	377.102	81792	135.46	161984	1133.77	42112	132.769	54912	243.683
83136	161.763	27328	131.105	43712	124.899	96192	1058.59	82112	297.15	105472	323.359
48768	86.1866	80448	614.247	43648	151.281	62848	239.894	93184	422.693	63488	261.153
54464	167.992	63360	3187.12	147712	400.564	66560	240.971	119488	489.299	62208	143.397
37376	78.259	50048	646.027	49408	289.323	60288	196.191	85824	297.15	43392	121.389
68544	142.344	52864	561.913	84160	305.188	208064	961.129	117056	431.318	49920	252.556
54912	122.023	59584	448.115	55360	28.0547	112128	701.845	45184	131.105	86848	246.975
102656	388.215	48064	403.263	58432	210.052	70528	264.67	55616	255.962	87168	259.411
54016	264.67	146688	1765.63	150336	459.348	117056	592.178	31104	130.112	52736	88.6185
55360	47.3783	44224	455.229	61696	47.3783	72960	258.257	41472	245.873	42944	237.221
61376	167.992	62848	553.03	47616	173.999	140288	869.009	62528	131.105	74880	274.275
72384	116.078	69376	549.268	88512	281.074	163328	958.874	120320	487.093	42176	68.5747
136640	429.385	130816	1295.25	153728	598.983	151424	570.947	61056	208.156	48000	381.337
42240	111.501	34624	453.185	46016	234.051	115456	311.358	76928	324.079	51200	144.101
54336	177.685	62848	671.775	45632	193.516	149184	1304.56	60736	179.343	43200	228.341
49152	102.056	38272	435.21	75904	207.213	98368	318.362	36736	136.138	46464	122.977
49280	102.056	98432	1607.09	76480	199.352	59456	74.6473	106368	360.643	43200	134.447
50624	138.874	48064	372.084	58432	142.344	85248	291.261	104896	419.859	70784	284.219
65408	88.6185	192448	2846.42	75648	237.221	74304	54.4387	52160	348.008	52672	261.153
91968	173.189	39872	209.102	42688	117.005	44480	170.375	58048	233.003	45440	114.235
83776	85.1139	51776	430.35	112256	224.268	62784	213.408	42432	250.309	51456	166.026
57984	86.1866	39360	324.079	49536	175.63	89472	353.479	107712	381.337	119744	517.781
63232	119.499	40384	299.806	42496	36.8148	43008	204.874	29760	105.549	57216	198.444
39296	85.1139	124736	1237.92	46080	115.154	46144	185.674	144320	593.532	42432	107.317
57984	129.125	50048	307.915	63104	166.026	87104	212.925	28672	148.38	68544	231.96
86720	175.63	80256	877.171	34112	117.626	136128	900.038	37312	112.408	56960	180.177
66048	53.4884	66880	438.153	56320	182.697	137664	479.454	67328	224.268	48832	132.769
68032	167.992	63808	728.273	49408	181.854	113920	424.594	88768	422.693	45440	157.207
72320	254.253	46336	631.371	79744	277.963	137600	638.654	53120	190.872	125952	417.98
206784	860.927	47872	244.228	77184	305.188	35712	-22.9527	128000	515.44	50816	272.448
48960	76.4465	68672	833.26	43328	237.221	47424	166.026	50880	119.499	45440	170.375
61056	203.018	46144	477.294	52160	257.681	115776	706.721	106432	570.947	114560	586.793
69184	284.852	55104	511.948	92288	335.827	79936	406.891	61312	277.963	58176	202.096
58816	282.328	43776	329.9	106048	224.268	190592	651.989	52608	171.576	18752	181.014
45184	63.129	55680	424.594	98880	411.473	130240	662.565	136000	603.106	41024	192.631
46912	122.977	64704	784.342	96256	215.346	159040	1535.29	47296	342.624	161152	529.66
109120	87.805	134848	1200.23	216576	988.636	163456	714.929	75968	346.461	103488	500.488
49664	148.38	97472	797.206	102912	255.962	183360	1622.64	63488	112.408	73600	239.357
62784	173.999	83008	598.983	194880	578.812	113920	703.466	53824	194.404	46592	167.992
48256	70.3311	202304	5521.59	75776	1401.53	240192	1438.95	52736	262.906	60352	236.69
50752	122.977	129536	1276.85	90368	309.288	229376	1538.98	41984	91.3516	64192	238.287
137344	497.103	59072	532.07	81344	183.544	70016	200.263	45632	195.296	56512	97.485
102336	189.126	54208	563.194	88256	246.975	121728	235.631	136640	604.487	42624	230.402
37376	59.7187	37440	559.359	56960	166.026	98624	488.194	50752	267.04	42688	26.2754
51968	64.1111	48256	424.594	61760	200.263	80384	1401.53	55040	155.71	133440	529.66
100224	38.6321	29056	545.534	34176	3.47942	39936	415.178	47296	145.163	83456	256.533
59776	214.375	144000	1884.84	42560	80.872	86016	389.955	121984	608.65	54720	243.683
53376	104.67	40128	348.008	37376	103.795	139200	658.011	100096	331.371	37760	141.645
70016	67.5763	51776	590.827	50560	179.343	74752	194.404	70016	293.864	48064	228.341
60736	199.352	167040	2960.47	54144	166.026	43776	167.992	84480	450.135	45312	284.219
76224	99.1879	87296	1007.43	41792	96.6386	59456	20.9667	52480	282.957	97216	728.273
39296	54.4387	57472	339.586	51072	159.093	110144	405.98	68160	140.602	57536	291.909
56000	158.337	47040	617.067	54080	231.439	157952	610.044	81856	239.894	51200	166.026
166272	361.448	42496	589.479	43200	96.6386	89792	289.323	63104	44.8257	56896	266.446
91072	163.303	51136	465.6	44096	20.9667	40960	245.873	104128	309.976	67328	129.125
106880	126.514	89408	945.457	63808	170.375	63040	187.393	45568	145.873	59520	268.831
106816	309.288	61824	452.166	68992	206.744	93760	769.909	89472	256.533	64128	228.341
81536	102.056	78848	690.604	66048	226.806	97344	323.359	52032	276.113	97152	664.091
58048	254.821	39360	439.138	60288	142.344	134208	775.288	44416	33.4272	68288	271.842
71936	140.602	63360	632.82	121472	321.923	127360	518.956	60992	235.631	50368	282.328
42752	117.626	35776	42.9802	56896	143.397	131520	823.608	48576	88.6185	61248	253.12
55872	56.1087	41920	131.105	46336	33.4272	56000	312.747	117888	259.991	106304	524.874
60992	152.013	76416	684.266	43392	138.874	135552	1425.23	57408	126.514	83712	721.568
42688	10.4484	36672	670.231	59968	180.177	138368	508.481	93568	556.818	39168	81.6616
176768	252.556	62144	354.268	52736	72.8611	160896	668.69	89856	282.328	49088	174.813
40320	86.1866	81536	965.657	51456	189.997	66624	246.975	51392	77.2216	86656	352.692
100672	379.637	67264	312.747	36096	191.749	147584	654.993	59264	173.189	35968	39.5436
77376	76.4465	101376	729.959	40384	131.105	67200	291.261	49024	103.795	45760	88.6185
83712	131.769	64512	1073.7	61696	210.052	51968	306.548	55296	162.531	43648	279.825
135680	341.102	104000	893.74	158272	659.525	41408	152.013	38656	157.207	79232	332.11
82368	203.944	94144	2664.08	60992	208.156	262080	2128.11	53824	211.964	34560	104.67
74944	163.303	72064	517.781	58304	85.1139	64896	224.268	82304	336.575	161984	1081.35
128320	123.936	70912	711.634	116608	1234.98	82432	321.923	55360	169.577	36096	211.006
43008	152.013	40256	367.136	42368	123.936	218368	958.874	128704	464.551	56576	208.156
45248	189.997	40000	274.275	88256	108.207	56512	186.532	81920	321.923	53888	127.489
66880	205.807	41216	448.115	56512	223.261	120768	424.594	70400	122.977	84416	318.362
157952	438.153	45248	330.635	55232	96.6386	49280	103.795	63488	251.43	34624	37.7225
43584	62.3948	85440	423.643	74176	241.511	79040	346.461	41024	120.442	52672	126.514
59840	23.6159	52736	321.923	54208	145.163	53376	201.178	91328	402.361	78528	264.67
56960	113.32	98432	885.414	59968	248.637	78336	327.704	44608	271.842	191168	877.171
49856	131.769	74688	411.473	60800	158.337	64704	175.63	59584	208.156	45184	186.532
83840	248.082	90368	1144.57	154176	454.206	79104	197.09	68736	335.08	84736	319.071
55360	95.7953	41664	167.992	129984	438.153	74816	389.955	85312	211.006	138240	631.371
191552	518.956	61696	356.645	36480	109.1	119040	576.178	70272	359.839	71744	368.778
46848	110.598	93760	895.834	100928	222.257	133184	405.98	108736	399.668	53504	143.397
170048	608.65	55936	440.126	131328	458.315	105792	386.484	41984	194.404	124672	372.084
121408	463.506	43200	254.821	43264	102.056	78016	428.423	41792	197.09	70848	316.244
50624	43.9018	130112	1706.92	65856	338.077	64576	259.991	82240	238.287	70208	384.76
106368	214.375	50944	473.006	120576	324.079	67264	197.992	51584	139.909	39552	264.67
114432	395.222	41728	383.901	63744	162.531	107584	930.054	113280	376.261	53952	200.263
75904	212.925	36352	261.153	80960	217.301	94720	324.079	79232	161.763	40512	248.637
52736	80.872	36352	56.1087	54272	217.301	105664	731.65	70656	299.14	70784	17381.3
64000	174.813	111360	900.038	44224	94.1185	65984	267.04	51392	245.323	78272	162.531
62464	100.044	124928	1670.26	48064	140.602	63744	451.149	176128	625.608	62208	161.763
127360	320.494	41792	319.781	108928	414.249	85440	256.533	86528	309.288	62400	299.806
47808	83.5142	55680	381.337	81280	115.154	44416	292.559	73664	289.323	52224	162.531
64448	285.487	61696	395.222	35776	161.763	201344	454.206	64448	165.244	38912	126.514
47360	77.2216	41536	145.873	50560	86.1866	171328	690.604	110144	458.315	74688	383.901
79296	133.439	37952	692.198	172160	576.178	233216	1804.47	51072	297.812	74112	198.444
29248	-1.95701	79488	1898.59	55040	115.154	72640	228.341	71104	297.812	48512	194.404
122112	314.841	47552	389.084	43456	137.844	96512	528.459	48000	125.543	88960	435.21
42688	78.259	44672	375.422	52928	197.09	72896	354.268	158592	773.491	64256	236.69
113664	151.281	33216	131.105	42304	113.32	233792	1595.52	49984	213.408	61440	321.923
53568	41.1437	72768	2487.64	65472	231.96	47936	237.221	196160	1089.04	86720	370.427
79552	49.2465	51904	789.828	61440	69.326	111104	641.592	48000	176.861	106368	248.082
50624	150.189	76544	1320.22	142336	478.373	140032	475.145	91968	138.874	138688	684.266
58432	166.81	117312	1658.22	108032	303.833	102976	502.758	71040	280.449	63104	390.828
79616	213.408	115904	1147.29	120256	176.861	66432	209.102	156480	786.166	81728	337.325
56384	141.645	71168	596.251	109504	284.852	175424	1926.4	154816	497.103	139456	747.052
59328	137.844	84480	541.827	59008	103.795	57408	145.163	123776	440.126	48576	257.681
56768	150.189	53696	518.956	56128	135.46	237120	1326.54	98624	388.215	47680	302.485
43968	44.8257	127296	1197.38	58560	155.71	54784	153.853	46272	69.326	64000	211.006
125312	173.189	99456	724.912	52096	72.0995	64832	198.444	68160	281.074	93632	736.746
90688	118.56	50944	365.501	113024	261.153	62464	66.83	71424	192.631	90304	421.746
58624	174.813	51264	1435.51	66048	2917.16	138816	841.067	40512	89.7078	44032	107.317
49664	199.352	87104	625.608	42560	122.023	123456	650.493	71424	324.079	117824	446.104
92736	223.261	46976	750.521	106752	447.108	89856	309.976	54016	394.339	75200	351.907
60480	137.16	184064	4594.44	30976	108.207	72640	428.423	40512	202.096	77952	342.624
173888	214.375	59072	555.552	217344	578.812	155712	1120.42	136896	619.9	50048	407.803
162880	419.859	81792	1282.96	125760	444.102	174208	879.224	93184	326.249	36096	196.191
131584	309.976	79168	825.529	53376	101.192	132352	497.103	60864	545.534	43648	20.0857
41408	215.346	44736	428.423	60032	153.115	41984	178.513	34048	186.532	40576	164.466
74432	241.511	47616	377.102	67008	254.821	80512	454.206	75072	8673.89	91520	417.044
44992	125.543	126400	1267.76	74304	234.051	56448	346.461	65024	284.219	67520	153.853
43008	106.431	78976	954.379	43968	86.9943	224832	1073.7	50176	277.963	42752	197.992
50176	111.501	181504	7155.4	44544	125.543	71680	231.439	84928	203.018	55616	113.32
51776	60.6889	35712	276.113	192896	679.553	142848	747.052	78336	302.485	88768	455.229
129984	137.844	130048	986.312	42560	58.0286	77952	503.897	55744	188.258	78272	8717.41
87808	224.774	181504	3140.41	79552	100.044	48704	200.263	43712	189.126	37184	74.6473
75648	211.006	60864	690.604	121600	544.295	90688	259.991	75328	259.411	47424	189.997
37952	75.6738	157888	1912.44	69760	242.594	70848	299.806	65216	261.736	245376	3686.12
112448	115.154	37440	257.681	47296	210.052	102400	429.385	64832	243.683	54016	226.806
55744	110.598	54016	825.529	47744	189.997	55744	182.697	71360	316.244	151744	771.698
63552	122.023	38720	234.051	42112	33.4272	93632	320.494	69120	227.828	39744	185.674
121920	453.185	35968	321.923	46464	193.516	80384	366.318	69248	195.296	69696	218.777
40256	43.9018	51776	873.08	63808	225.788	59776	182.697	85312	274.275	41152	288.039
68864	87.805	80576	638.654	38272	195.296	74752	270.634	108096	383.044	37888	49.9497
124096	463.506	45824	344.921	60800	148.38	62912	627.043	121536	511.948	48832	197.09
108864	284.852	57408	484.897	48448	164.466	62784	168.783	83392	284.852	102464	156.457
165824	452.166	58944	450.135	85376	306.548	130624	631.371	103680	492.628	70656	329.9
153280	401.461	127680	1000.34	60480	188.258	81664	346.461	63552	199.352	46656	152.013
78720	181.854	85760	789.828	54592	159.853	137600	638.654	162560	757.511	125184	565.766
85248	171.576	146560	1038.79	41472	145.873	96640	362.255	47552	245.323	106624	401.461
60416	87.805	88064	1012.19	35264	8.70405	78912	268.233	68608	244.228	53888	94.1185
140480	438.153	237184	2938.73	37568	65.0966	127040	638.654	83200	312.747	122880	516.609
145920	270.634	49088	510.789	66496	220.76	79680	254.821	75648	272.448	97280	174.813
47872	79.8234	49664	356.645	37376	150.189	180032	769.909	128704	574.865	69248	135.46
143424	357.441	119744	1107.23	99072	308.601	77504	377.945	58368	398.775	60800	166.026
97408	215.346	132544	1438.95	34432	230.402	68224	346.461	40384	158.337	50688	224.268
49088	186.532	46656	349.563	120704	241.511	82368	378.79	124736	466.65	77760	253.12
43904	35.909	202048	1926.4	75328	311.358	45056	93.0076	55360	226.806	54400	207.213
56448	176.861	88768	827.454	62528	278.583	153024	634.274	60032	239.357	47552	227.828
88704	261.153	77184	492.628	64832	127.489	109632	986.312	43136	131.105	64256	266.446
39680	203.944	262080	18933.5	59648	93.0076	217920	1096.8	88256	327.704	81536	395.222
74176	190.872	119168	1964.14	38144	72.8611	122368	665.62	122432	226.806	69504	335.827
42880	4.34956	74240	2670.61	139136	195.296	60480	244.228	83200	322.64	55872	145.873
90496	142.344	80128	597.615	37376	130.112	67776	338.077	44736	203.944	71104	374.585
120512	225.788	41984	634.274	62016	674.875	49792	198.444	44160	231.96	48320	167.992
85312	142.344	129216	2191.19	84864	166.81	91200	299.14	105216	424.594	35712	159.093
49408	101.192	56576	228.341	70144	196.191	84864	303.158	45632	58.0286	48064	181.014
148544	364.687	49152	533.279	59648	172.381	34176	54.4387	72704	318.362	114816	578.812
49856	26.2754	79168	368.778	158208	581.46	52288	150.189	49088	189.997	89088	388.215
35584	6.09048	75264	1520.6	50496	10.4484	60672	312.052	40576	81.6616	54400	262.906
65856	181.014	68736	439.138	60224	123.936	185152	1007.43	52736	222.257	57984	233.003
199680	457.284	41920	897.933	76288	176.861	79680	259.411	104064	400.564	90944	545.534
104384	219.766	46208	159.853	187200	522.499	46912	284.219	44416	226.806	53504	334.335
31040	41.1437	63744	335.827	75392	346.461	196032	1249.77	45120	130.112	86592	268.233
115264	254.821	41088	401.461	41216	-4.56713	83648	319.781	48512	160.996	85696	288.039
74688	159.093	47680	1398.18	57408	149.463	106368	791.666	37184	161.763	51136	150.189
117440	312.747	47936	446.104	74112	224.268	82880	440.126	64704	335.08	70016	274.275
112064	415.178	126976	1719.33	48320	71.0874	62976	319.781	123136	629.925	75200	217.792
50304	141.645	59584	381.337	85952	264.67	108096	887.488	140160	607.259	75776	576.178
51904	-1.95701	56832	404.166	71104	190.872	70016	245.323	58048	157.207	45632	431.318
57920	60.6889	120192	1650.25	44352	73.8803	103616	393.458	31616	4.34956	38848	134.447
57280	58.0286	38080	762.798	144832	318.362	131328	338.077	52480	116.078	54656	210.052
143744	194.404	100672	1051.12	60992	228.341	41216	187.393	93952	226.806	70656	315.542
99136	420.801	41088	495.98	143872	568.35	113856	444.102	55616	138.874	51456	194.404
49152	91.3516	59968	449.124	92992	319.071	74496	221.757	84608	309.976	56256	164.466
60416	98.3348	34624	200.263	82176	197.992	79552	341.102	77184	202.096	170944	793.508
54144	80.872	67008	570.947	58048	177.685	86016	384.76	40704	242.594	116736	597.615
51264	48.3112	82816	952.14	43520	117.005	71744	314.841	54144	174.813	61504	226.806
103872	98.3348	90880	2975.05	115072	378.79	141440	393.458	58816	0.869758	67584	174.813
70336	-110.598	141440	1384.86	47360	185.674	54656	231.439	39616	137.16	94208	233.003
93120	145.163	58944	526.066	121536	139.909	56128	140.602	47424	224.774	54336	222.257
47488	159.853	58560	582.788	41152	126.514	50496	464.551	49728	137.844	77824	233.003
83328	230.402	43136	244.228	37568	115.154	79104	376.261	119872	446.104	64576	176.861
83392	170.375	38400	570.947	50432	245.323	68736	261.153	81280	274.886	94016	491.515
44160	155.71	45696	459.348	73088	168.783	76096	270.634	33472	84.3127	41664	133.439
45376	132.769	44224	215.346	57280	251.43	54976	111.501	168256	735.043	40960	152.013
91520	249.75	40320	261.153	66752	183.544	48448	175.63	38272	153.115	39744	211.964
55680	158.337	192000	3534.65	63040	165.244	56832	168.783	79680	378.79	75904	250.309
64896	71.0874	63872	521.315	61440	95.7953	68032	315.542	60608	253.12	164480	728.273
65792	149.463	109568	1246.79	91328	145.873	76160	356.645	66752	173.189	54144	158.337
80576	255.962	48384	265.261	46720	105.549	41984	168.783	69312	209.102	47744	138.874
63872	166.026	56512	492.628	68352	160.996	53440	259.991	44672	190.872	40384	276.728
67776	48.3112	73216	2148.93	41920	141.645	50112	216.322	96192	430.35	73792	365.501
82752	181.854	100416	755.757	137920	408.717	62464	231.96	74624	360.643	84864	355.058
51264	102.924	175040	2017.3	42048	137.16	85056	227.828	66560	182.697	208320	1048.64
48384	118.56	43584	482.712	129536	427.462	52160	224.268	57600	291.261	112896	1009.81
52672	174.813	57024	895.834	34240	51.8322	114560	1172.06	126784	497.103	74880	266.446
43648	95.7953	96768	1398.18	60608	233.003	77312	605.871	35712	235.631	156160	972.491
114880	326.976	186880	2036.99	37952	94.1185	154560	483.803	84352	352.692	68352	163.303
80064	175.63	61632	1058.59	54720	159.093	91328	363.064	51904	197.09	91200	594.89
138240	338.077	72384	588.134	103296	336.575	80640	289.323	65920	270.634	35520	121.389
163008	334.335	53120	222.257	48704	124.899	88320	637.19	96704	246.975	59648	181.014
108672	366.318	60544	802.787	80640	280.449	44608	288.039	82432	255.962	52032	240.971
47744	149.463	131328	1411.64	36352	181.014	214720	1871.19	62080	309.288	51008	98.3348
78592	167.992	249344	4804.28	36160	100.044	35520	342.624	63872	167.992	72832	198.444
64704	244.228	119296	2250.71	69568	104.67	48512	203.018	53568	180.177	48576	171.576
75008	52.7776	34816	532.07	36544	153.853	57472	212.925	55488	270.032	253440	1279.9
86848	219.766	74624	628.482	80768	134.447	234304	11312	53632	219.766	32960	112.408
39360	190.872	53888	778.896	54848	211.006	77184	418.918	53760	274.275	94080	570.947
79936	271.842	62528	244.228	101312	349.563	62592	312.747	149568	724.912	70272	420.801
125248	281.074	262080	6284.91	57664	-16.7901	79616	446.104	50624	95.7953	76352	259.991
54336	49.2465	48256	396.107	33216	117.005	78400	418.918	110720	327.704	38400	43.9018
83968	154.594	95424	967.929	42176	135.46	101056	1348.91	35904	82.7184	96128	795.355
46656	83.5142	71808	470.878	251584	762.798	56576	513.109	60992	297.812	33984	230.402
43776	196.191	152704	2357.47	48832	109.997	72896	352.692	42880	40.4572	127168	541.827
132416	449.124	45568	230.402	119360	278.583	46592	152.013	45504	146.944	63232	183.544
262080	1200.23	69888	240.971	105088	533.279	74752	291.261	102208	328.435	44800	174.813
219712	733.344	86720	563.194	63104	173.999	139968	658.011	53312	195.296	60928	271.842
43200	56.1087	69056	646.027	81280	238.287	153920	676.431	89152	284.852	216896	930.054
162560	417.98	57408	724.912	70272	109.1	41536	128.469	65664	328.435	46784	266.446
55040	138.874	137024	1603.22	32704	13.9431	72704	919.215	53952	87.805	142720	546.776
72576	223.261	46976	377.102	45440	151.281	62336	218.777	70272	241.511	59840	122.977
92800	314.141	47552	522.499	143104	494.86	55104	194.404	56000	263.493	40960	212.925
97792	192.631	107968	735.043	37952	198.444	60224	397.884	51328	227.828	63936	254.821
65856	161.763	156736	1531.6	48896	149.463	44096	605.871	83072	320.494	42112	323.359
45888	209.102	95488	823.608	57920	211.006	47424	212.925	48768	335.08	65536	319.071
41728	-26.4975	183552	3543.38	49856	200.263	207744	1115.13	68160	231.439	122176	671.775
84992	274.275	111104	986.312	124288	317.654	87616	387.348	38720	147.661	141312	556.818
97664	173.999	164352	1480.96	45312	180.177	64896	171.576	60032	328.435	125568	1000.34
90624	255.962	54784	835.204	65664	231.96	126592	481.623	45184	160.996	175168	887.488
44928	65.8381	42368	569.647	220736	852.924	51648	374.585	155968	821.692	121856	447.108
88064	322.64	57536	716.583	124288	550.519	121216	436.188	67968	242.594	64640	271.842
53888	110.598	178752	1014.58	69120	205.807	187008	919.215	99392	245.323	56640	170.375
67712	136.138	30464	205.807	93632	371.255	41408	145.163	68352	346.461	66432	296.49
116032	111.501	77056	952.14	65152	188.258	71424	279.825	41216	87.805	44608	141.645
64000	211.006	42688	711.634	184704	677.99	57280	166.81	37056	236.69	134848	711.634
49024	79.0399	59712	385.621	90496	219.766	71296	331.371	46848	99.1879	43008	132.769
85312	191.749	55552	745.324	39872	82.7184	54848	170.375	63680	184.394	198464	2041.95
67456	75.6738	82944	1654.23	65280	98.3348	101696	471.941	92096	445.101	133312	438.153
194624	437.169	47808	622.747	60032	182.697	123136	354.268	53376	56.1087	59264	147.661
42560	20.0857	56128	332.11	50304	217.792	38272	209.102	66880	294.518	139328	488.194
208640	550.519	45760	222.257	63872	172.381	61504	267.04	33408	180.177	222912	1086.47
56192	114.235	89536	997.988	72256	329.9	51136	167.992	86144	259.991	57472	278.583
95040	217.792	88576	741.88	95040	327.704	79744	351.907	73728	251.43	55616	162.531
152320	558.087	66944	460.384	82112	341.862	197312	2056.89	88192	210.052	56640	353.479
57472	223.261	42752	248.082	87488	254.821	52736	182.697	153024	671.775	82944	339.586
96448	170.375	82944	563.194	112064	495.98	55808	154.594	47040	236.69	177344	502.758
50560	173.999	75648	429.385	137152	385.621	72896	327.704	152320	634.274	54848	196.191
65344	101.192	48896	383.044	98112	254.253	147136	605.871	122944	658.011	53632	113.32
55936	140.602	105344	1289.09	54336	240.971	66496	463.506	71552	341.862	36224	155.71
97344	289.968	46784	309.976	76800	167.992	56896	248.082	95360	136.138	49344	243.683
63680	213.408	80512	1304.56	45632	86.1866	48128	127.489	95488	207.213	50432	126.514
36032	0	129216	1220.37	58240	170.375	47296	70.3311	192448	634.274	43712	243.683
57664	86.9943	38848	325.524	133696	263.493	218880	1313.93	94848	289.323	62912	181.854
94848	213.408	55616	1237.92	64256	109.997	83648	340.343	81792	278.583	40704	353.479
98688	210.052	80512	581.46	98944	395.222	88448	347.234	92416	299.806	72896	401.461
105920	272.448	43776	479.454	147776	528.459	132992	958.874	203456	709.993	44160	192.631
71104	222.257	42176	254.821	47488	85.1139	50816	291.261	100288	276.728	89536	285.487
50752	153.115	42176	152.013	41664	74.6473	44224	307.915	59072	292.559	35904	316.244
136320	405.072	54144	837.154	110400	170.375	95104	581.46	134144	416.11	36608	87.805
81728	242.594	89088	1329.71	51968	109.1	194880	1587.86	41984	116.078	75904	245.323
46720	83.5142	161856	2289.45	110016	266.446	57152	202.096	33600	133.439	40960	136.138
49408	77.2216	64640	679.553	58880	145.873	63680	249.75	50112	300.473	148544	661.043
86528	254.821	199808	4733.27	79360	191.749	96320	322.64	60224	165.244	75328	170.375
97472	332.85	113920	1048.64	102336	364.687	147264	2804.82	37376	54.4387	87104	317.654
50112	151.281	39616	278.583	106432	289.323	98944	398.775	51584	47.3783	44608	234.051
194688	548.021	118272	3901.68	65664	272.448	52672	94.9553	57792	137.844	65280	132.769
58944	141.645	71232	1144.57	33024	44.8257	56320	248.637	62592	161.763	58368	210.052
51904	130.112	46592	218.777	52032	241.511	48512	210.052	63296	188.258	48960	161.763
62336	161.763	69376	374.585	114752	533.279	116352	565.766	54848	329.9	262080	2159.41
137856	388.215	46336	394.339	47744	107.317	99136	321.923	128192	555.552	34880	189.997
214464	674.875	56960	856.916	45184	203.018	49408	191.749	107456	498.229	54592	225.788
135296	550.519	42752	464.551	140352	618.482	85696	332.85	68096	190.872	99776	505.039
45568	90.5282	86784	588.134	123136	437.169	164160	893.74	185600	682.691	42368	153.115
41856	146.944	45120	166.81	108736	527.261	53888	189.126	44608	182.697	28288	183.544
51264	165.244	123136	2910	42624	135.46	65600	355.851	96256	321.923	38528	167.992
37504	218.777	48960	482.712	45696	89.7078	31040	297.812	56704	212.925	47360	127.489
154496	360.643	118464	1954.64	39744	74.6473	82240	334.335	91264	351.907	60224	265.261
57920	76.4465	153344	1484.52	42432	189.126	46528	227.828	80128	395.222	59968	133.439
204224	469.817	86080	1276.85	42304	228.341	172224	1125.74	150656	761.032	112000	627.043
81664	175.63	65792	470.878	24256	135.46	110656	578.812	45824	231.96	62016	235.631
93120	210.052	87424	1317.07	82176	449.124	52672	189.126	58304	274.275	64512	335.827
54528	56.1087	71232	564.478	48448	51.8322	51968	217.301	132608	417.98	49344	469.817
45760	164.466	101120	1723.49	45568	281.074	36096	214.375	113984	384.76	52480	131.769
151488	643.067	49472	322.64	80704	227.828	164160	461.422	80768	330.635	49792	215.346
98304	188.258	72384	604.487	70400	41.1437	78592	222.257	31296	57.0671	45440	106.431
84032	180.177	61056	883.346	71936	151.281	255168	1782.78	71936	337.325	78528	325.524
65152	169.577	48192	664.091	59776	187.393	53248	285.487	92480	265.261	57856	160.996
53120	160.996	53504	612.843	73152	324.079	159296	754.008	43776	102.924	40192	100.044
73152	178.513	62848	460.384	56448	198.444	62080	239.357	49536	105.549	44032	24.5012
55552	126.514	53632	565.766	46784	164.466	111808	615.656	99200	206.744	128640	747.052
78016	157.207	104320	799.062	65344	282.957	114624	612.843	46720	218.777	58752	228.341
40768	72.0995	101440	703.466	42752	115.154	72960	301.813	56768	230.402	38208	61.4187
75968	132.769	81152	949.907	51584	159.093	59968	-22.0694	59712	418.918	39104	148.38
102528	314.141	56640	554.29	135872	500.488	74240	436.188	108032	483.803	48192	405.98
39360	211.006	40896	483.803	80896	194.404	52800	314.141	150144	970.207	56384	621.322
45632	106.431	85184	766.345	170880	821.692	50688	586.793	115776	412.396	61888	302.485
41664	131.769	95040	674.875	43008	160.996	59776	236.69	50176	189.997	37248	199.352
66368	241.511	65536	489.299	105344	402.361	113856	627.043	45568	9.57598	79360	336.575
51840	187.393	35648	280.449	80320	169.577	56384	312.747	102592	400.564	101184	554.29
45824	131.769	41728	274.275	150976	456.255	162240	594.89	57664	271.842	42048	237.221
59200	168.783	41856	408.717	52288	107.317	45056	233.003	206272	757.511	83520	367.136
192640	553.03	42688	183.544	39296	115.154	118080	487.093	59136	153.115	44352	155.71
62464	200.263	86464	1757.12	120640	342.624	47872	119.499	61184	209.102	82880	324.079
99712	291.261	80512	500.488	110336	350.342	72128	211.006	137344	685.845	86912	324.079
36608	97.485	98048	1317.07	94784	338.077	50560	345.69	46720	141.645	32000	239.357
49152	110.598	50880	618.482	45696	245.873	52224	204.874	88512	307.915	42432	117.626
73216	141.645	68224	659.525	63808	150.189	44992	203.944	73280	259.991	42368	75.6738
51840	53.4884	48704	700.227	37568	96.6386	79360	359.839	65920	254.253	33792	46.448
50112	68.5747	60224	415.178	123584	399.668	75968	287.399	46592	116.078	46272	209.102
85952	250.309	44736	572.25	45632	177.685	98240	580.134	47616	102.924	62400	289.323
60800	118.56	60480	316.244	105600	287.399	55488	172.381	52224	217.301	70784	212.925
48064	131.105	106816	1662.22	61632	181.014	70848	182.697	45952	252.556	61248	1276.85
120192	272.448	54144	482.712	57408	162.531	59328	234.577	65152	287.399	47616	179.343
103616	168.783	56128	373.749	61632	35.005	54848	168.783	50304	218.777	44224	103.795
67712	159.853	73664	665.62	48768	163.303	43008	233.003	37696	273.664	34048	124.899
37056	145.873	43392	508.481	72832	130.112	47616	307.915	47232	37.7225	100096	309.288
89216	89.7078	54208	405.072	95424	377.102	167872	1270.78	39872	197.992	40960	164.466
43712	133.439	119360	1144.57	85888	405.98	62848	334.335	141248	541.827	115520	535.707
43904	93.0076	92032	923.534	62336	324.079	39808	205.807	61632	238.287	61952	350.342
67520	125.543	29504	210.052	41472	59.7187	141248	977.075	71360	172.381	155712	600.354
84736	286.76	56128	495.98	51648	143.397	127104	1031.46	32768	99.1879	66752	244.228
106496	236.69	93248	576.178	76480	148.38	83008	415.178	66560	228.341	39680	157.207
48320	140.602	122048	1388.18	49472	235.631	49344	158.337	64896	261.736	49728	122.023
136576	399.668	91520	2112.64	94592	305.867	43200	135.46	120320	431.318	132992	466.65
60288	138.874	88256	643.067	54592	124.899	50880	193.516	32896	251.43	58624	241.511
86272	168.783	138176	1835.29	105280	539.37	68288	355.851	50688	138.874	162688	610.044
39296	135.46	65280	738.453	101632	268.233	68544	262.906	51008	3587.37	71296	281.074
70208	172.381	45312	719.903	124416	459.348	80256	297.15	61504	235.631	54208	211.006
146496	309.976	53504	431.318	73280	152.013	57856	221.757	66048	295.174	65088	234.577
38784	141.645	132288	1774.18	40704	166.026	39936	127.489	41728	167.992	70080	411.473
79680	223.261	55232	711.634	43200	153.115	62016	225.788	63936	314.141	37184	217.301
45184	57.0671	44672	460.384	48448	72.0995	61376	312.747	65792	207.213	59904	273.664
88192	147.661	91136	1046.17	131072	518.956	67328	259.991	60800	338.077	223424	1214.58
44480	-25.6095	57408	234.577	122560	502.758	62656	204.874	39680	104.67	54144	303.158
75520	234.051	77568	839.108	63424	147.661	77888	249.75	46016	126.514	181504	1243.83
66816	234.051	30336	107.317	51264	227.828	103296	775.288	38464	117.005	68992	291.261
58816	192.631	42944	374.585	63744	458.315	61952	193.516	77312	262.906	126720	383.044
167872	383.044	81792	1096.8	82304	153.853	51072	39.5436	35968	145.163	110592	464.551
72000	160.996	54144	345.69	44416	167.992	120512	366.318	63104	211.964	63744	178.513
41728	72.8611	61632	270.032	33856	182.697	248064	1752.88	113920	433.259	30528	146.944
36928	80.872	64128	431.318	46528	137.16	98944	377.102	63232	153.853	41536	83.5142
86912	211.964	63360	530.863	72576	170.375	88192	1131.09	43264	217.301	125632	708.355
195456	524.874	89536	729.959	8192	-110.598	73024	305.188	90048	475.145	83968	383.044
192896	471.941	216256	3274.61	59200	214.375	48320	130.112	99520	316.244	42176	4297.02
98688	387.348	125504	1043.7	57024	79.0399	39808	336.575	206592	789.828	64128	265.261
147136	102.924	36864	467.703	82368	207.213	47808	172.381	42496	127.489	55488	211.964
108480	430.35	100608	1041.24	131776	490.406	55232	651.989	100800	447.108	72768	217.301
39744	0	34432	306.548	134080	292.559	69056	351.907	45248	183.544	78656	561.913
49728	84.3127	38720	198.444	46528	106.431	68928	293.864	68672	295.174	180864	6411.5
80512	222.257	57152	3348.02	41856	77.2216	58880	206.744	78528	241.511	87872	279.825
65472	217.792	122560	3950.22	116672	483.803	100864	646.027	42304	158.337	58880	417.98
33344	128.469	175744	2743.59	105600	226.806	73472	676.431	55872	175.63	106688	207.213
49216	72.0995	54528	475.145	107968	254.253	64512	219.766	113024	438.153	121408	735.043
73600	187.393	127936	1822.02	63168	162.531	63616	306.548	72512	285.487	46848	124.899
64832	143.397	52992	384.76	43584	143.397	51520	240.971	117760	417.044	138496	534.492
115968	353.479	36224	330.635	66432	203.944	61952	223.261	61056	105.549	49344	86.9943
52992	153.853	31808	231.439	113664	235.631	113728	714.929	103552	373.749	201984	1715.19
102592	271.842	67008	337.325	143936	348.008	70848	278.583	102016	357.441	198528	1304.56
101440	206.744	46016	217.792	218112	775.288	40576	305.188	48576	276.728	99584	281.074
137408	259.991	45248	713.28	131392	596.251	76160	308.601	132544	167.992	78528	278.583
44480	39.5436	63936	343.388	92032	572.25	97600	445.101	62720	355.058	122048	371.255
57920	97.485	41792	187.393	145088	462.463	56192	259.411	53312	131.105	125248	297.812
176384	574.865	116672	1531.6	41856	139.909	111744	1304.56	51008	319.781	102976	300.473
57792	106.431	41664	363.064	35648	172.381	42944	108.207	65024	180.177	110208	332.11
54528	117.005	64128	413.322	74752	265.261	49536	172.381	14976	128.469	230336	1459.8
42304	114.235	80448	437.169	147392	469.817	68672	252.556	122688	388.215	102336	327.704
53248	175.63	44992	520.134	70528	177.685	52032	92.1781	54464	241.511	93952	446.104
75264	139.909	35520	186.532	115072	364.687	81152	278.583	47552	117.626	124288	396.995
72000	234.051	42624	277.963	56000	122.977	110976	673.323	64704	263.493	79680	389.955
67328	188.258	46656	395.222	109184	171.576	128640	628.482	50432	114.235	46400	134.447
82496	69.326	78848	4804.28	39424	67.5763	129408	804.657	59456	239.894	58816	425.548
54464	102.924	135104	1128.41	251072	860.927	146368	662.565	41408	171.576	158592	713.28
65216	177.685	50624	210.052	34048	76.4465	65728	284.219	54336	222.257	58240	112.408
41408	63.129	136704	2433.51	57600	27.1644	44608	459.348	91648	348.785	89856	255.962
28160	-1.0872	85760	405.072	54656	105.549	110592	651.989	34112	36.8148	63680	151.281
74944	183.544	77888	797.206	148800	705.092	137920	690.604	100352	413.322	97728	437.169
57408	228.341	48448	576.178	67520	218.777	74496	366.318	80832	314.141	108864	483.803
90368	153.115	47808	724.912	66816	111.501	55296	169.577	41408	133.439	49984	296.49
156864	544.295	49792	429.385	66048	225.788	88448	385.621	59200	257.681	38464	224.774
61056	162.531	83328	1051.12	42880	153.853	87360	438.153	49344	268.831	126592	526.066
42944	90.5282	41344	363.064	54336	153.853	46592	676.431	72192	253.12	68032	229.369
107392	355.851	39360	548.021	152832	338.077	57024	181.854	49792	289.323	52288	329.9
60096	209.102	53184	249.75	71104	216.322	59200	335.827	59648	267.04	108992	508.481
63872	200.263	181952	2138.49	121792	208.156	76992	363.064	110848	508.481	59712	196.191
72192	226.806	80064	559.359	74624	200.263	68160	210.052	41536	117.005	73536	274.275
54784	143.397	200832	2107.51	116224	255.962	58880	319.781	58880	240.971	46208	168.783
54656	27.1644	112896	1355.37	63744	248.637	262080	1550.12	69888	248.637	143104	586.793
61888	86.9943	89792	883.346	164608	354.268	158592	1286.02	46720	273.664	66240	327.704
72064	176.861	56000	632.82	72192	166.81	128192	701.845	135808	589.479	50048	307.915
57536	130.112	90304	695.398	125952	505.039	64832	363.874	61888	166.81	57216	324.079
58048	158.337	38720	315.542	76672	221.757	112128	457.284	51840	130.112	124288	487.093
56640	140.602	45696	234.051	55872	80.872	56576	289.968	67840	300.473	77312	245.323
94528	270.634	61120	612.843	58944	211.006	31360	68.5747	40640	102.924	48512	261.153
42240	259.411	43264	391.702	204864	835.204	123328	459.348	52224	162.531	56512	97.485
50368	110.598	82944	507.331	42816	221.757	99584	376.261	157440	501.622	49664	135.46
126080	293.864	201280	5293.02	37632	132.769	123008	451.149	38144	137.16	135552	612.843
74816	138.874	56448	850.936	78976	317.654	39296	104.67	44736	106.431	54592	258.257
51264	51.8322	55616	484.897	72960	265.261	59008	267.04	53760	130.112	134080	684.266
46592	99.1879	67392	641.592	35008	109.997	57600	164.466	56576	188.258	52544	175.63
68032	86.9943	72128	1391.5	51520	99.1879	39296	142.344	129856	410.553	35456	165.244
49344	127.489	110912	3372.87	47936	74.6473	62016	224.774	109504	582.788	233216	1391.5
157888	340.343	47744	139.909	86720	1307.67	72704	255.962	86144	302.485	188672	775.288
132544	565.766	83648	1139.16	46272	-29.1695	30912	79.0399	44160	131.105	99712	452.166
67392	197.992	159168	1158.23	47872	59.7187	48832	254.821	57856	293.864	142208	695.398
67264	274.886	94784	681.12	158144	570.947	65664	234.051	76608	211.964	141248	743.6
125952	307.915	67136	619.9	46080	59.7187	53376	300.473	76800	279.825	86528	592.178
72128	168.783	62592	979.376	89664	335.08	108224	665.62	60928	170.375	52032	297.812
111680	292.559	156928	1117.77	63296	167.992	50048	383.044	130432	605.871	43968	161.763
135488	430.35	82368	777.09	58944	178.513	49024	182.697	218368	728.273	103744	463.506
51968	62.3948	196800	2311.89	76352	207.213	59584	213.408	119424	403.263	48832	135.46
78912	263.493	127424	1053.6	49152	131.769	72064	254.253	89664	352.692	79360	449.124
36736	13.9431	60928	862.94	88320	250.309	62144	178.513	132864	711.634	50560	197.992
72640	209.102	82560	979.376	161152	521.315	54272	268.831	55488	86.9943	256000	1237.92
88640	228.341	149376	1538.98	39744	127.489	46720	263.493	92224	334.335	116352	250.309
35904	249.75	41856	337.325	81344	257.681	70592	240.971	48448	281.074	77888	292.559
52352	105.549	29824	102.924	39424	159.093	141760	481.623	63936	322.64	54976	138.874
98688	210.052	88000	1144.57	114368	411.473	50304	282.957	53696	224.268	170816	800.922
122816	499.357	46400	545.534	48512	104.67	46784	103.795	79872	380.486	160448	592.178
101248	309.976	130944	2363.23	55808	106.431	57024	189.126	36544	197.992	208640	839.108
36096	152.013	53504	278.583	189376	706.721	57408	311.358	99840	299.806	65152	293.864
88064	249.75	74240	1654.23	57152	161.763	70720	299.806	94336	326.976	38656	137.16
45824	131.105	63168	327.704	67712	262.906	45632	193.516	48960	173.999	137152	679.553
116928	303.833	93696	787.995	227456	759.269	102848	570.947	63424	244.228	49664	316.244
129024	500.488	196160	1642.31	71360	162.531	68544	176.861	53312	11.3212	46528	332.85
128576	225.788	55360	492.628	76544	303.833	106176	747.052	121728	515.44	65024	335.827
199936	823.608	53312	524.874	52928	110.598	110592	524.874	63232	153.853	62528	241.511
82432	188.258	42432	458.315	166016	409.634	51840	129.125	124544	509.634	146688	319.071
59648	201.178	64640	446.104	155456	346.461	85376	297.15	50496	166.81	42496	183.544
32896	40.4572	88000	514.273	56000	88.6185	78720	500.488	48832	341.862	39936	22.7318
162432	220.76	42816	421.746	262080	1158.23	67456	319.781	43008	221.757	55872	271.842
236992	714.929	98816	1002.7	73152	234.577	47424	233.003	62656	236.69	36736	159.853
52608	119.499	111808	1702.81	117632	389.955	54976	236.69	35200	102.924	52544	124.899
78336	236.69	65984	438.153	51328	137.844	126336	1286.02	91008	372.916	38144	158.337
48512	35.909	108672	1131.09	46656	90.5282	32512	162.531	57152	188.258	51840	335.827
64512	26.2754	48064	368.778	49408	209.102	78656	364.687	146752	505.039	113344	1626.56
63680	182.697	55744	1553.85	53120	189.997	110528	593.532	37760	180.177	67200	307.915
68096	169.577	60096	489.299	45056	155.71	78208	222.257	137024	442.109	44864	103.795
44992	96.6386	138304	1415.02	122048	475.145	52288	146.944	87040	312.052	48832	168.783
84544	177.685	92928	1313.93	54400	106.431	131136	598.983	42432	122.977	70720	325.524
61952	93.0076	87104	1019.37	71104	188.258	117120	535.707	114048	353.479	50304	197.992
82432	295.174	40640	761.032	129088	399.668	42944	81.6616	47232	86.1866	60928	210.052
52288	15.6942	120512	1133.77	46016	210.052	72448	274.275	82624	319.781	46464	143.397
172864	421.746	65216	593.532	57600	47.3783	41536	129.125	41216	224.268	56640	133.439
72128	172.381	145600	1163.74	57728	188.258	41280	197.992	104256	452.166	61760	233.003
142336	370.427	92992	835.204	101760	250.309	118848	470.878	126016	483.803	45120	144.101
177152	334.335	53824	498.229	146048	514.273	74752	443.104	88896	353.479	112512	597.615
62464	95.7953	77056	841.067	122688	379.637	208000	1361.87	84672	359.038	84288	747.052
52608	151.281	169024	1907.81	52032	193.516	52736	456.255	72384	363.874	82112	464.551
94656	218.777	48512	348.008	65664	252.556	83328	297.812	42816	183.544	69760	147.661
91392	256.533	75776	810.293	39808	71.0874	48384	169.577	107264	383.901	101312	251.43
63296	67.5763	70080	1736.02	88512	267.04	42880	146.944	76608	211.964	69824	263.493
68096	174.813	37824	337.325	87424	267.04	47872	246.975	71488	295.174	55680	176.861
48128	65.0966	43904	376.261	191808	729.959	60800	270.032	104960	305.188	85632	383.901
42048	38.6321	51136	474.074	46720	119.499	75072	219.766	51968	72.0995	43840	337.325
52160	83.5142	52736	429.385	101440	170.375	91328	293.864	60800	339.586	90688	420.801
119040	327.704	159872	2012.4	42560	173.189	60608	261.153	161152	477.294	54016	215.346
61120	219.766	57216	389.084	49280	157.207	59520	85.1139	89856	459.348	43008	122.977
151040	199.352	70592	723.238	170432	654.993	59968	226.806	166976	469.817	60480	94.9553
84672	289.323	56256	459.348	65600	157.207	54336	132.769	68288	179.343	86080	318.362
39104	47.3783	143808	1826.43	95936	148.38	56768	245.873	68544	254.821	62976	145.163
111040	431.318	57088	1329.71	130560	434.233	87360	254.253	175104	778.896	57920	113.32
64064	217.301	42752	850.936	88704	240.971	48640	153.853	61376	263.493	43520	204.874
41472	73.8803	62016	921.372	54592	127.489	117888	394.339	49472	249.75	82368	254.253
81408	327.704	43520	554.29	65152	210.052	69056	389.955	89472	281.074	38400	190.872
76224	187.393	138816	2185.86	46976	57.0671	54912	416.11	86400	404.166	87936	526.066
111808	196.191	62784	433.259	41728	187.393	57792	382.19	60032	201.178	84160	219.766
97664	284.852	55296	503.897	78464	330.635	64256	303.833	37888	74.6473	46592	122.977
65728	158.337	38848	314.141	55488	215.346	60928	94.9553	41856	174.813	35008	92.1781
194112	747.052	99008	864.958	58240	181.014	93888	257.681	95424	385.621	47552	342.624
87936	240.971	92928	640.121	52608	159.093	133248	382.19	53056	58.0286	64192	203.944
84032	205.807	67968	462.463	37184	226.806	63680	122.977	90624	342.624	53952	110.598
21760	33.4272	61824	532.07	50176	128.469	43456	179.343	52288	249.75	37184	131.769
77760	122.023	41088	393.458	33664	163.303	71872	189.997	91776	292.559	48768	197.992
72448	323.359	95232	2159.41	67136	202.096	35328	64.1111	50688	196.191	94912	473.006
52288	25.3877	134528	995.642	55360	146.944	57984	239.357	57984	350.342	93568	413.322
40576	122.023	51392	385.621	55424	128.469	61120	305.188	36992	87.805	74240	154.594
35520	145.163	67520	750.521	65984	141.645	66944	190.872	81472	417.98	56128	71.0874
67776	178.513	36544	180.177	66304	227.828	32320	225.788	125632	438.153	129344	1056.09
87104	216.322	105600	769.909	129472	568.35	60544	180.177	76672	329.9	45376	115.154
70016	227.828	32640	427.462	236864	731.65	55360	229.369	37568	227.828	45312	117.005
204544	511.948	54656	289.968	60416	180.177	41152	64.1111	98560	411.473	43840	272.448
135936	284.852	68096	938.823	63360	253.12	41344	116.078	49152	181.854	82688	379.637
43072	215.346	41920	272.448	45888	153.853	52288	291.909	45824	251.43	50368	200.263
55552	217.792	67968	622.747	37888	24.5012	73088	279.825	59968	226.806	87936	314.141
50368	72.8611	71424	618.482	45056	138.874	37184	227.828	47680	240.971	53632	342.624
104256	355.058	45504	468.759	70528	229.369	74432	445.101	58176	166.81	44160	124.899
47104	152.013	48576	535.707	52160	189.126	69184	300.473	75264	187.393	57920	67.5763
81472	211.006	80128	883.346	127424	335.08	73216	261.153	62720	149.463	60288	291.261
102592	226.806	35264	173.189	85376	611.442	97088	464.551	61184	532.07	39168	305.867
46336	47.3783	70144	735.043	108288	343.388	160832	1646.27	52288	273.664	89536	318.362
41984	35.909	45056	212.925	89728	271.842	40960	332.85	79296	380.486	35968	-3.69694
82048	181.014	39296	92.1781	71104	94.9553	63296	219.766	74624	282.328	95936	325.524
74496	147.661	57280	374.585	57280	180.177	105408	412.396	59520	259.411	41280	164.466
73792	176.861	98816	1301.45	85952	218.777	131328	740.165	36096	181.854	46208	245.873
212224	887.488	41600	497.103	79680	274.886	55680	125.543	79168	203.018	33472	105.549
173952	419.859	103488	974.78	53952	84.3127	79872	222.257	137536	331.371	33600	206.744
61312	102.056	50240	317.654	62848	103.795	54144	156.457	154816	618.482	77696	318.362
234432	908.508	49216	684.266	56576	230.402	87104	182.697	58368	235.631	52608	185.674
53376	96.6386	75712	474.074	102464	274.886	30144	-1.95701	6016	-92.4543	49280	252.556
83072	131.769	55360	490.406	74560	158.337	59392	152.013	179584	766.345	55168	177.685
99264	193.516	52928	634.274	50752	211.006	61632	354.268	92928	335.08	64448	255.962
66048	112.408	52224	821.692	59520	193.516	55232	166.026	47168	152.013	49536	120.442
114496	159.853	68160	1094.21	102272	301.813	48256	174.813	53824	165.244	48896	248.082
72448	109.997	102272	930.054	110144	392.579	51712	342.624	90176	388.215	130304	647.512
38208	165.244	101376	1191.7	56320	197.992	48000	192.631	45312	193.516	77312	329.9
85824	291.909	86656	629.925	71808	217.792	81472	1096.8	91392	348.008	53696	139.909
57792	162.531	74816	497.103	41408	151.281	38400	254.253	129536	463.506	51328	195.296
131456	256.533	34752	802.787	71936	233.003	85568	522.499	55424	220.76	69056	465.6
130048	462.463	148352	2696.92	107648	490.406	63936	138.874	50880	211.006	76032	306.548
58240	51.8322	58752	375.422	57856	125.543	165440	713.28	145408	526.066	68352	280.449
34368	109.997	105984	965.657	127616	355.058	68672	299.806	130176	843.031	78528	603.106
66048	135.46	60672	1208.82	62208	149.463	89408	526.066	97856	279.825	59904	357.441
46400	126.514	78016	810.293	121280	477.294	46208	35.909	117248	459.348	75072	243.683
57024	82.7184	68032	721.568	119744	465.6	85248	314.841	60288	192.631	77568	300.473
68608	98.3348	121792	1043.7	54976	29.8395	82624	523.685	55552	153.853	49856	251.43
92224	224.774	73280	1053.6	61120	263.493	53952	246.975	50688	224.268	43136	110.598
106496	92.1781	75328	747.052	37760	38.6321	67328	122.023	62784	179.343	83008	346.461
101184	273.664	54592	371.255	107200	373.749	145472	723.238	60800	165.244	97920	368.778
219584	729.959	56768	352.692	66880	123.936	60992	208.156	48960	54.4387	207488	1019.37
75648	20.9667	168448	3011.83	100928	104.67	57728	131.105	146688	956.624	61696	210.052
66624	207.213	53056	782.522	48832	118.56	82176	320.494	80576	343.388	109376	449.124
114304	426.504	163712	3397.9	88192	238.287	113344	541.827	52800	183.544	44480	133.439
138496	386.484	76608	735.043	67712	248.637	42816	132.769	60480	200.263	27904	144.101
63808	186.532	68672	483.803	71232	256.533	118464	795.355	62592	207.213	83584	405.072
91328	233.003	37184	376.261	92416	246.975	66496	254.253	67200	194.404	174016	871.042
82688	210.052	85568	497.103	75392	341.102	62912	297.15	64128	273.664	82176	295.174
52416	68.5747	95488	823.608	189888	344.921	26176	204.874	59072	196.191	34112	123.936
134592	148.38	87360	846.974	56640	241.511	102592	484.897	47744	44.8257	74752	259.411
86400	240.971	40192	536.925	62016	141.645	107840	1000.34	79040	359.839	45824	284.852
69440	120.442	34944	383.044	49280	110.598	95616	466.65	174272	860.927	35840	208.156
46976	-10.6665	103232	1081.35	230016	835.204	64384	228.341	67328	226.806	181824	862.94
98880	207.213	77312	1279.9	83648	104.67	51840	266.446	66240	175.63	66112	274.275
44288	48.3112	55296	665.62	52416	200.263	81472	248.637	38848	197.09	49792	297.15
74240	254.821	205760	3274.61	35584	196.191	100992	384.76	117696	453.185	92608	492.628
115904	425.548	93888	2133.3	97792	211.964	51456	104.67	59904	189.126	34624	240.971
34752	182.697	135104	1638.36	97920	473.006	69312	370.427	40000	118.56	214080	1339.27
53632	210.052	146816	2791.09	77312	349.563	26880	193.516	49856	166.026	86784	170.375
138048	359.839	50688	550.519	75136	107.317	69504	229.369	43136	108.207	40000	101.192
63040	139.909	123072	1715.19	57856	383.901	40896	555.552	83648	289.323	73728	217.301
47616	141.645	64512	850.936	47616	34.1027	54912	342.624	74240	284.852	73088	8827.16
65088	86.1866	134336	2148.93	78784	248.637	50496	392.579	74368	158.337	77824	276.728
56192	65.0966	160512	1731.83	44672	195.296	59200	251.43	40640	147.661	62464	235.631
110912	303.158	89856	619.9	123072	586.793	85632	316.244	235904	2051.89	55616	99.1879
43264	137.16	52672	965.657	51392	129.125	141376	1800.11	120960	505.039	48768	259.991
36800	64.1111	44416	255.962	157696	540.597	42240	221.757	48192	193.516	62144	285.487
66496	143.397	60672	307.915	77696	383.044	51136	122.023	69312	278.583	43200	179.343
75776	128.469	65088	586.793	64640	259.991	39488	189.997	72576	199.352	54976	479.454
93248	341.862	111552	1186.05	109312	259.411	52352	159.093	41984	140.602	97984	412.396
89152	208.156	43648	326.976	44544	176.861	53952	293.864	138624	736.746	57024	122.023
193984	607.259	135296	1964.14	86144	181.854	91904	429.385	49152	143.397	193152	656.5
60672	130.112	32960	197.09	112128	291.909	65984	263.493	66432	362.255	51264	254.253
38528	-82.9834	47104	409.634	131904	268.233	78848	203.018	74880	227.828	71296	241.511
84544	326.249	67136	360.643	76352	172.381	42368	117.005	42304	146.944	55936	615.656
54912	70.3311	162368	1731.83	37504	121.389	179520	846.974	50432	231.439	79552	330.635
50560	45.7518	52352	347.234	35648	76.4465	56640	299.14	66688	202.096	170304	1388.18
110976	136.138	54144	1650.25	59264	150.189	43392	159.853	63232	23.6159	57472	257.681
71232	211.006	65152	902.147	105088	457.284	109120	372.916	77440	291.261	135296	586.793
54912	185.674	45312	833.26	61824	235.631	115648	808.41	57088	110.598	71936	284.219
39040	47.3783	69504	1408.26	36864	156.457	113024	582.788	39744	196.191	52800	294.518
141312	509.634	169408	1449.34	33664	102.924	102912	457.284	45184	147.661	70784	389.084
48960	112.408	140480	1123.08	42304	86.1866	52480	254.253	76864	312.052	84608	296.49
49728	95.7953	37440	443.104	69888	223.261	66048	234.051	60864	224.268	108032	397.884
97792	121.389	117568	2185.86	65280	210.052	57088	284.219	48896	99.1879	40064	161.763
46144	268.233	58816	649.001	88192	301.813	73152	289.968	98048	325.524	61760	211.006
103040	274.275	63616	297.812	58624	145.163	53376	139.909	156160	698.613	60864	136.138
42624	122.023	42560	425.548	33152	57.0671	61120	390.828	60160	224.268	138816	750.521
172992	323.359	81664	1169.28	56832	168.783	63040	316.244	48128	229.369	64896	197.09
135296	127.489	36800	402.361	74560	204.874	41536	166.026	61056	270.634	43840	157.207
53632	97.485	234688	3026.67	46784	133.439	52544	230.402	124992	605.871	38016	151.281
161856	474.074	100928	1286.02	57024	228.341	65600	258.257	47744	108.207	52416	178.513
262080	773.491	61376	778.896	109568	445.101	120256	1007.43	38528	56.1087	57280	163.303
101568	221.757	86592	570.947	107200	279.825	27392	334.335	58176	181.854	58752	197.992
49920	93.0076	50816	584.12	53248	227.828	64832	278.583	112576	377.945	89664	291.261
105216	92.1781	104512	1160.98	63616	348.008	54848	231.439	89600	459.348	72512	237.221
39168	120.442	87872	823.608	48640	131.105	120768	676.431	105984	320.494	52032	249.75
62976	146.944	151808	2102.39	55232	210.052	66816	394.339	135040	484.897	132096	615.656
47808	148.38	55872	368.778	72384	180.177	77760	340.343	77120	291.261	75840	272.448
122304	430.35	147904	1317.07	40064	181.854	55168	223.261	91008	285.487	124224	624.175
44928	78.259	108544	1298.35	117312	222.257	109952	808.41	124160	318.362	55488	259.411
36864	132.769	37120	251.43	115648	339.586	143360	619.9	97728	359.038	120512	393.458
38912	43.9018	52864	294.518	74560	249.75	63552	239.894	71104	249.75	169280	777.09
57664	153.115	91264	679.553	76480	171.576	67328	270.032	78848	400.564	90304	352.692
70976	224.774	60864	545.534	52928	124.899	82112	405.072	108928	216.322	122304	568.35
119040	499.357	86784	780.707	65472	164.466	90816	482.712	43264	211.964	87488	224.774
48704	67.5763	66752	373.749	89152	288.039	51584	170.375	45056	192.631	78336	314.841
61760	171.576	38400	263.493	148992	458.315	41472	234.577	48768	117.626	46528	80.872
81984	159.853	34048	677.99	75456	157.207	58240	199.352	106048	357.441	63424	239.894
42368	-9.79403	53248	841.067	53312	86.9943	76096	293.864	33024	160.996	59072	124.899
93440	196.191	73152	635.73	66368	224.774	93952	611.442	53056	214.375	86080	268.831
68672	196.191	262080	7770.19	41280	67.5763	67968	272.448	43456	127.489	163840	705.092
102400	277.963	89152	1261.73	115712	321.923	224832	1232.04	80000	322.64	70400	236.69
50816	130.112	168832	1694.61	36928	177.685	76544	234.051	123072	471.941	38592	84.3127
47808	90.5282	182464	1438.95	53312	117.626	128768	423.643	68800	189.126	95104	499.357
53184	205.807	75072	477.294	59200	231.96	43456	192.631	95232	263.493	53632	224.268
102656	272.448	50560	303.158	120000	280.449	71936	122.977	49856	176.861	130752	551.773
165504	511.948	212096	1698.71	78336	337.325	59328	197.09	127680	377.102	217664	1731.83
48448	40.4572	101760	773.491	138176	473.006	60352	217.301	51136	163.303	37696	146.944
37376	26.2754	53440	545.534	92224	311.358	52864	315.542	147648	747.052	155584	670.231
101696	266.446	153216	2097.28	62528	190.872	42816	138.874	77376	197.992	65152	359.839
93056	291.261	32000	463.506	98048	273.664	125760	389.084	71360	330.635	105472	350.342
68800	122.023	57472	265.261	96064	288.039	46336	197.992	62784	196.191	53312	156.457
53696	146.944	109440	961.129	95104	481.623	48384	133.439	55360	192.631	96768	332.11
56384	131.769	33600	389.084	101568	389.084	67200	282.328	86016	267.04	132736	582.788
49024	152.013	39296	271.842	29760	87.805	60736	373.749	48512	159.093	53824	325.524
92800	294.518	42368	510.789	58944	136.138	74368	191.749	44096	135.46	57216	268.831
61504	118.56	41152	255.962	58688	191.749	33088	424.594	82112	305.188	20992	126.514
68032	211.006	104832	1205.95	39488	227.828	171840	997.988	130240	330.635	43776	201.178
50624	50.8896	45760	671.775	159552	443.104	71680	248.082	67328	206.744	193728	757.511
118976	224.268	43072	398.775	48128	137.16	55040	334.335	138048	619.9	43008	282.328
[truncated: 28,001 more rows]

## Sheet: FACS_Exp2_Fig3B
Ctrl SSC	Ctrl FITC	HFt SSC	HFt FITC	AfFt SSC	AfFt FITC	Mutant_A SSC	Mutant_A FITC	Mutant_B SSC	Mutant_B FITC	Mutant_C SSC	Mutant_C FITC
92928	139.909	42944	166.81	74240	172.381	74752	189.997	51520	252.556	47847.3	230.51
75200	145.873	67200	477.294	69824	102.056	53504	143.397	64512	248.637	36425.9	86.33
48960	69.326	40896	129.125	103360	261.153	40064	78.259	61184	359.038	59313.2	182.45
104704	325.524	46912	456.255	56192	185.674	64384	124.899	67904	164.466	53283.4	194.02
47552	153.115	55296	383.044	74944	209.102	63296	271.842	66432	172.381	79248.3	270.56
72576	177.685	48768	270.032	49280	73.8803	84032	389.955	60992	261.153	43218.4	139.73
84480	121.389	52416	521.315	68160	107.317	55488	204.874	91200	259.411	42786.8	183.34
40640	31.6302	30656	219.766	78464	191.749	52544	221.757	40192	100.044	119299	580.28
93760	119.499	63168	430.35	44160	54.4387	49088	195.296	76544	210.052	40718.4	206.48
46848	129.125	60992	384.76	70336	178.513	47296	135.46	43584	49.2465	78031.6	418.3
62784	84.3127	177472	1524.26	65536	250.309	69824	185.674	79680	194.404	54322.9	312.39
48576	57.0671	56128	396.995	63424	159.093	73472	211.006	52672	128.469	52464.6	163.76
43648	113.32	195776	3677.03	64384	89.7078	118272	327.704	62400	191.749	54018.6	135.28
76608	163.303	67136	833.26	63104	213.408	90112	208.156	49216	163.303	83763.2	227.84
77760	183.544	89856	611.442	63104	159.093	77632	251.43	52288	209.102	80502.3	332.86
79424	83.5142	66752	282.328	80640	156.457	51968	19.2057	78016	303.833	148674	350.66
57984	65.8381	78976	491.515	40704	50.8896	107456	449.124	37248	171.576	80117.8	329.3
102592	196.191	42304	227.828	48128	52.7776	44992	240.971	72128	292.559	66081.6	267
103808	45.7518	41536	499.357	52800	26.2754	57024	205.807	85312	242.594	39223.2	129.94
57792	200.263	74176	327.704	62464	158.337	43136	128.469	55296	210.052	70383	307.05
99264	139.909	79808	446.104	55040	118.56	120384	600.354	59008	197.09	80715	51.62
116864	204.874	145408	1112.49	51840	114.235	40704	48.3112	89472	242.594	50233.4	163.76
50880	137.844	63936	476.218	69952	190.872	88832	389.084	35520	165.244	109683	395.16
63744	173.189	67072	312.747	73216	179.343	61376	212.925	53312	136.138	56992.9	258.99
70080	166.026	53824	335.08	56448	74.6473	67264	208.156	62272	224.774	59323.8	222.5
43136	70.3311	42368	417.98	55552	46.448	55104	256.533	72128	261.153	54662	149.52
59840	106.431	100864	1264.74	90880	150.189	139776	713.28	53568	250.309	44451.1	186.01
53760	96.6386	78848	582.788	78144	193.516	65600	215.346	42240	95.7953	59198.3	97.9
54848	117.005	103232	1658.22	68096	192.631	37056	59.7187	53376	100.044	84336.4	290.14
78464	117.005	49216	505.039	68160	253.12	44800	155.71	116096	340.343	61995.6	326.63
54848	106.431	91008	728.273	53120	186.532	44928	156.457	71872	320.494	46996.4	218.05
50560	109.997	61568	750.521	42304	102.924	57344	244.228	51840	190.872	60793.2	284.8
68416	183.544	54784	166.81	69440	160.996	41984	101.192	75264	270.634	184090	828.59
60224	91.3516	60608	338.077	55104	185.674	35648	31.6302	47168	167.992	70806.6	511.75
46784	-54.6767	32064	188.258	54912	181.014	73984	278.583	59712	173.999	48298.5	122.82
84416	176.861	55360	262.906	71616	287.399	66752	140.602	43712	111.501	72468.2	361.34
67776	94.9553	38080	207.213	81664	168.783	37696	42.9802	41920	213.408	74462.7	404.95
49216	89.7078	69056	812.181	83904	214.375	98560	681.12	51200	146.944	51329	227.84
44416	105.549	71872	449.124	63552	203.944	161728	600.354	76736	286.76	94574.1	239.41
53312	113.32	92736	659.525	75328	237.221	48960	148.38	60160	136.138	104731	524.21
51456	109.997	67520	478.373	61504	164.466	55168	326.249	91136	268.233	67579.5	256.32
67584	141.645	69440	346.461	43456	67.5763	60736	168.783	62272	129.125	42277.7	187.79
71808	132.769	56064	372.916	84288	208.156	169344	643.067	49088	79.0399	41250.6	103.24
41216	86.9943	35584	105.549	75456	181.014	49600	86.1866	47552	91.3516	42991.4	72.09
95936	149.463	63104	435.21	66624	173.189	78336	220.76	56640	208.156	46288.9	167.32
56064	92.1781	60480	251.43	50240	84.3127	74432	235.631	49408	184.394	57546.5	299.93
52800	0	83904	373.749	93568	152.013	67968	162.531	49600	101.192	45750.4	312.39
71808	169.577	138368	1068.64	103744	179.343	128256	649.001	52864	175.63	57973.7	201.14
76160	186.532	62208	398.775	63360	194.404	61504	286.76	80512	356.645	48923.3	174.44
58816	140.602	56256	612.843	56768	92.1781	112896	323.359	67968	167.992	64104.9	111.25
54528	135.46	87680	839.108	73408	170.375	48256	156.457	85568	329.9	41207.9	101.46
43328	8.70405	50560	312.052	66560	165.244	201856	843.031	35968	2.60943	61360.2	123.71
46208	58.0286	49728	568.35	70208	163.303	83520	309.288	43008	183.544	69202.8	363.12
65408	74.6473	66880	755.757	54848	104.67	80064	217.792	66816	381.337	65682	210.04
60928	87.805	63360	417.98	60480	154.594	91840	348.008	87488	340.343	63664.4	107.69
56064	90.5282	81024	800.922	70336	153.853	50176	178.513	52096	113.32	78388.5	347.99
47168	185.674	49792	473.006	111040	220.76	64128	133.439	64512	231.439	44409.2	195.8
38144	131.769	36544	326.976	75008	244.228	53056	166.81	75136	217.792	50787.8	241.19
48000	95.7953	81856	593.532	103296	265.261	55424	287.399	75648	259.411	113663	288.36
46848	-5.43753	74624	505.039	108544	292.559	66304	246.975	50112	170.375	30680.1	56.07
70336	193.516	59264	370.427	49024	133.439	57152	282.957	52608	242.594	77028.6	447.67
53568	25.3877	42048	217.792	54592	78.259	73536	207.213	65472	250.309	70804.8	290.14
64512	155.71	42304	239.894	58816	225.788	60800	248.637	94912	253.12	74874.8	202.92
108032	189.997	50560	417.044	51968	76.4465	46592	164.466	51520	122.023	89389.8	331.97
77440	178.513	69248	346.461	49664	90.5282	48512	152.013	48832	242.594	50136.4	136.17
116160	377.945	93184	622.747	74880	170.375	106048	393.458	50432	159.093	40639.2	126.38
58496	52.7776	69376	399.668	76032	153.853	82240	348.008	71744	282.957	47326.6	78.32
44032	178.513	87296	1674.29	73216	153.853	64960	249.75	51648	135.46	51423.3	194.02
53056	155.71	51328	348.785	77056	193.516	97792	404.166	46016	93.0076	81964.5	353.33
54464	95.7953	97024	782.522	51648	173.999	138368	346.461	56960	211.964	55606.3	314.17
68736	113.32	85440	329.9	69632	192.631	63168	137.16	78144	226.806	67778.8	252.76
63104	130.112	44352	466.65	36352	-19.4256	110080	205.807	47168	299.14	39882.7	183.34
49728	49.9497	57088	318.362	50368	196.191	42368	242.594	55232	188.258	53426.7	262.55
66560	131.769	60480	323.359	47296	135.46	67904	105.549	46144	158.337	51034.4	229.62
49216	36.8148	59392	448.115	100992	120.442	54464	177.685	76608	196.191	117500	267
85440	137.16	67648	981.682	67456	164.466	52544	214.375	63552	153.115	55247.6	186.01
124544	318.362	60608	386.484	88896	195.296	51904	17.4483	50432	217.792	35916.8	140.62
41536	96.6386	190976	1791.43	29504	4.34956	49792	144.101	52928	259.411	126713	313.28
170496	511.948	80448	726.59	53248	157.207	83968	478.373	69696	479.454	42504.6	177.11
53504	37.7225	46080	352.692	43648	45.7518	41792	239.357	97984	273.664	65659.8	292.81
81280	113.32	46464	229.369	32896	105.549	71040	301.813	53376	211.964	110165	874.87
38592	-7.1791	146048	1587.86	101056	338.077	83264	327.704	46976	117.005	78171.4	457.46
53440	78.259	55104	713.28	128704	330.635	91136	227.828	51200	165.244	34579.2	121.04
48768	95.7953	82880	464.551	64384	157.207	56640	147.661	66432	150.189	47918.5	277.68
98752	185.674	32704	110.598	107520	289.968	43584	183.544	51904	102.924	50142.6	201.14
49920	83.5142	102976	1921.74	81856	238.287	57472	194.404	37952	31.6302	70638.4	280.35
45056	151.281	55232	367.956	90240	270.634	85312	414.249	54464	150.189	184098	1188.15
50944	161.763	104640	698.613	50432	152.013	63936	235.631	47360	185.674	93968	562.48
59392	168.783	78144	619.9	74560	156.457	65152	202.096	67904	261.153	75863.6	310.61
57536	174.813	92224	1752.88	57984	102.924	55488	145.163	35840	153.115	142885	277.68
70656	91.3516	51904	303.158	59328	159.093	49792	134.447	67520	216.322	109560	82.77
53440	159.093	80384	634.274	49408	140.602	68416	259.411	69696	184.394	82155	314.17
76032	159.093	57152	347.234	75648	133.439	83712	314.841	61888	202.096	134228	614.99
57472	121.389	63360	877.171	50496	56.1087	100224	556.818	94528	383.901	162640	353.33
55936	67.5763	57536	563.194	125888	295.174	96640	371.255	75264	239.357	46950.2	354.22
63424	145.873	56640	248.082	45184	117.626	78080	256.533	73728	179.343	142839	637.24
61888	181.854	50880	199.352	88960	173.999	132864	211.006	85440	316.244	66095.9	371.13
44928	139.909	47488	700.227	49792	94.9553	59712	110.598	43456	70.3311	81907.6	211.82
75520	127.489	92288	1150.02	79360	161.763	63680	335.08	44672	221.757	82379.3	218.05
95168	181.854	54400	347.234	47424	103.795	76800	251.43	70016	259.411	50805.6	161.09
44480	126.514	54848	478.373	118656	181.854	65408	202.096	61376	169.577	63374.2	169.99
30720	-43.2104	52032	281.074	59328	134.447	54272	151.281	88576	270.032	78093.9	154.86
49344	215.346	55680	277.963	55808	258.257	45312	309.976	94912	249.75	79205.5	205.59
51136	86.9943	56512	438.153	41920	195.296	35392	131.105	59456	150.189	82180.8	105.02
64128	86.9943	72448	608.65	88256	196.191	44416	134.447	47808	81.6616	62761.9	285.69
65216	130.112	100608	862.94	44416	126.514	91328	261.153	58944	189.126	58450.8	218.94
55616	190.872	75776	2593.27	61248	136.138	91776	373.749	53056	115.154	69428.9	465.47
64768	89.7078	54400	413.322	43008	46.448	79616	381.337	72320	224.774	73490	294.59
63168	130.112	69376	383.044	73472	89.7078	68608	263.493	68032	211.006	100709	988.79
51136	166.81	104320	917.063	54592	140.602	71488	208.156	37504	87.805	90253.1	259.88
65152	94.9553	52032	165.244	54336	182.697	66112	235.631	58304	163.303	56402	191.35
64128	77.2216	52160	266.446	81216	174.813	59776	239.894	51328	197.992	55783.4	223.39
66496	70.3311	61632	342.624	52288	85.1139	45568	143.397	65792	261.153	77728.1	239.41
52672	60.6889	60992	305.188	81216	209.102	62144	189.126	80320	289.323	69367.5	134.39
87488	197.09	26432	127.489	75904	105.549	86208	286.76	79360	153.115	93268.4	217.16
55616	96.6386	61504	303.833	38592	206.744	61440	217.301	55552	188.258	44059.4	197.58
78208	155.71	47552	326.976	45696	94.1185	40384	73.8803	46592	122.977	83720.5	298.15
73344	145.873	85632	563.194	62528	143.397	125376	611.442	71360	263.493	45655.2	86.33
109632	216.322	55680	404.166	60032	112.408	62976	189.997	53440	188.258	53204.2	241.19
69248	148.38	60288	600.354	63168	163.303	74752	274.275	66176	215.346	74594.5	233.18
63744	108.207	39872	188.258	68608	86.9943	73408	274.275	57280	221.757	71179.5	239.41
54144	80.872	111104	1186.05	44224	116.078	83328	377.102	42048	13.0685	92211.1	517.09
87104	196.191	54848	332.85	49984	138.874	65920	282.328	52352	117.626	161807	1123.18
53504	93.0076	66816	224.774	85440	245.873	81664	327.704	43840	57.0671	37886.4	155.75
73408	134.447	46656	105.549	49088	43.9018	92480	367.136	69440	295.174	49357.6	201.14
47552	36.8148	62016	410.553	53184	84.3127	185792	873.08	61248	183.544	64157.4	264.33
52544	173.999	51840	238.287	39552	153.115	50944	203.944	82304	171.576	79688.8	351.55
87424	133.439	97792	941.029	99392	291.909	72832	289.323	66944	201.178	111448	414.74
92736	168.783	70080	518.956	55296	140.602	66112	140.602	95104	291.261	45046.5	126.38
52288	147.661	48640	360.643	116096	284.852	63616	210.052	66624	259.411	66972.5	266.11
72576	68.5747	47936	372.084	92864	240.971	53760	262.906	100032	402.361	51574.6	160.2
56704	102.056	68736	380.486	50112	77.2216	68672	295.174	40064	132.769	40121.2	178
65408	117.626	89024	528.459	66560	256.533	87488	348.785	48896	109.1	64150.3	243.86
69376	187.393	89728	773.491	58240	159.853	75456	219.766	116352	475.145	43399.1	161.98
54144	58.0286	52928	277.963	53952	122.977	38656	69.326	59200	177.685	57700.5	181.56
49728	99.1879	53312	409.634	79744	187.393	39424	167.992	70464	235.631	58585.1	232.29
57152	76.4465	42944	335.827	86400	162.531	70272	170.375	59584	153.115	85594.9	490.39
66816	122.977	47936	502.758	41728	79.0399	44608	211.964	63040	198.444	64193.9	228.73
79488	153.853	61888	330.635	78848	182.697	63616	242.594	113152	568.35	72943.5	338.2
54528	156.457	65088	684.266	49600	157.207	84416	387.348	90944	309.288	81284.6	221.61
82112	245.873	92288	689.013	55488	102.924	50688	189.126	110528	208.156	45673.9	206.48
79040	175.63	98496	546.776	55488	86.9943	41088	233.003	88320	207.213	47431.7	122.82
75456	115.154	87168	411.473	79936	166.026	54784	196.191	49408	79.8234	40171.9	124.6
105280	196.191	73344	389.084	105984	288.039	57344	115.154	60032	56.1087	96638	261.66
62016	122.023	63488	225.788	40960	189.126	67776	221.757	55040	210.052	120560	398.72
55040	202.096	87488	1286.02	58176	86.1866	64768	202.096	52672	119.499	47697.8	155.75
79040	97.485	96832	454.206	68928	140.602	70720	274.275	92736	350.342	57418.3	169.1
91456	160.996	58176	286.76	83968	235.631	60928	244.228	144192	291.261	69201.9	370.24
45952	318.362	59968	324.079	75584	201.178	62016	209.102	47744	172.381	47575.8	219.83
90752	134.447	57984	550.519	54208	92.1781	38336	80.872	47424	176.861	56779.3	296.37
64640	135.46	120832	866.981	83136	201.178	76544	318.362	45248	99.1879	52961.2	189.57
58496	107.317	51840	299.14	64704	211.006	62336	377.102	76480	278.583	49112	253.65
69696	112.408	83968	548.021	58048	158.337	64896	192.631	46016	72.8611	105317	176.22
74816	130.112	66048	320.494	124608	328.435	98624	357.441	52224	106.431	53839.7	228.73
57920	131.105	54144	550.519	67840	160.996	86592	211.006	44352	169.577	78182	341.76
34560	0.869758	72576	272.448	72832	177.685	92608	312.747	115136	276.728	51134.9	161.09
109440	342.624	45888	312.052	76672	149.463	86976	286.76	64256	215.346	64854.3	268.78
42112	211.964	76736	833.26	55232	130.112	126400	208.156	86592	347.234	75834.2	264.33
51776	142.344	51520	355.851	38144	31.6302	60160	175.63	53696	102.056	43598.4	172.66
90304	157.207	47424	276.728	70976	102.924	105856	384.76	59584	183.544	87478.1	346.21
74112	136.138	53888	167.992	54208	63.129	58496	291.261	46720	75.6738	50563.6	152.19
82624	159.093	55424	359.839	91008	145.873	51584	122.977	59200	166.81	62854.5	324.85
48704	46.448	58688	261.153	57920	83.5142	84992	280.449	66752	311.358	67952.4	282.13
55296	83.5142	45184	246.975	62400	125.543	99776	319.071	58496	179.343	39713.6	163.76
66304	130.112	78848	573.556	47552	132.769	171456	789.828	118464	340.343	84665.7	312.39
65920	137.844	48576	86.9943	55552	163.303	71872	265.261	65280	102.056	57260.8	190.46
75904	92.1781	80000	518.956	63360	114.235	110656	392.579	59008	146.944	50731.8	218.94
85056	135.46	44224	389.084	68992	134.447	52800	150.189	46336	145.873	38429.3	263.44
84096	58.7517	53952	729.959	53376	99.1879	53952	141.645	59520	65.0966	84643.4	313.28
166464	372.916	79488	430.35	108416	397.884	89088	320.494	51200	116.078	56308.5	80.99
76928	44.8257	53056	540.597	33856	24.5012	59200	97.485	66368	256.533	60056.3	258.99
44416	-37.0416	47808	274.275	40384	103.795	52352	186.532	42304	258.257	59082.6	280.35
80064	200.263	93760	1094.21	171136	558.087	99968	357.441	48896	102.056	56487.4	295.48
92480	178.513	60864	378.79	70912	201.178	82112	344.921	48256	127.489	59942.4	219.83
47936	109.997	49216	440.126	73152	167.992	57600	137.16	62016	230.402	31919	115.7
58816	91.3516	61056	325.524	47232	89.7078	55296	277.963	43328	63.129	64155.6	200.25
71104	166.026	59712	335.08	68096	161.763	64832	131.105	64640	129.125	47665.7	113.03
55552	42.9802	66176	497.103	57024	175.63	79296	248.637	67712	234.051	43143.6	109.47
86272	167.992	72128	326.249	52928	165.244	48192	106.431	69248	173.189	62273.3	283.91
66048	86.1866	27200	100.044	96576	217.301	58688	75.6738	72768	326.249	59004.3	226.06
58496	158.337	44672	441.117	47232	183.544	51456	137.16	52096	125.543	54129.8	238.52
58880	-6.30817	83712	596.251	74496	268.233	80320	301.813	65152	259.991	66337	256.32
70016	118.56	63168	437.169	59584	216.322	50112	205.807	94016	355.851	53202.4	273.23
66048	94.9553	69504	444.102	145152	417.98	39680	173.999	110784	318.362	88771.3	638.13
65280	101.192	91328	693.796	60160	132.769	78464	359.839	72448	194.404	110444	520.65
50048	117.626	90560	701.845	53504	125.543	43584	107.317	72896	52.7776	120336	761.84
109440	182.697	61312	239.357	62144	94.1185	45888	80.872	65088	228.341	78254.1	336.42
66816	122.023	66304	550.519	66560	177.685	31232	214.375	56832	160.996	70019	791.21
78080	141.645	51008	285.487	66368	165.244	43904	172.381	74496	183.544	94993.3	348.88
65728	209.102	102272	741.88	52736	182.697	80320	314.141	107840	347.234	61726.8	127.27
38080	123.936	50240	355.851	75328	143.397	55360	181.014	57920	208.156	74810.7	242.08
41536	16.5709	50880	265.261	53248	134.447	53376	228.341	62656	198.444	83366.3	310.61
98624	126.514	47040	526.066	71616	195.296	96384	461.422	54400	85.1139	174741	436.1
97472	212.925	46400	513.109	85888	174.813	57728	203.944	91968	417.98	66419.8	240.3
109696	264.67	41984	122.023	73088	207.213	69376	189.997	52480	163.303	46093.1	193.13
38976	66.83	83136	846.974	74240	131.769	58368	231.96	108800	284.219	89177.1	225.17
56640	107.317	92160	325.524	97728	201.178	133696	522.499	110400	318.362	80790.6	347.1
38784	34.1027	33152	190.872	70656	145.163	40832	79.0399	74112	222.257	90972.2	362.23
71680	150.189	130304	1136.46	100928	131.769	54592	109.997	57856	145.873	59438.6	170.88
68800	62.3948	45376	245.873	70720	117.005	56896	139.909	68480	244.228	61346.8	186.01
87104	86.1866	65600	417.98	68288	203.944	79296	188.258	57728	189.126	66666.3	137.95
97472	251.43	52992	466.65	58816	172.381	77184	417.044	41472	241.511	82099.8	318.62
111808	296.49	63296	331.371	82624	211.006	72704	274.886	62400	231.96	103412	458.35
45376	189.997	126208	981.682	60160	93.0076	55680	125.543	62912	230.402	53711.5	222.5
58304	99.1879	59328	231.439	54848	142.344	107136	463.506	70272	217.792	90030.6	566.93
40768	-13.2871	43648	108.207	79424	184.394	45376	102.056	54208	205.807	48166.8	174.44
69504	97.485	80064	462.463	70720	213.408	107968	584.12	62016	197.992	43311	127.27
99648	-32.7525	46272	197.09	70912	123.936	55936	219.766	67072	267.04	57773.5	227.84
93440	145.873	54208	619.9	91840	211.006	52928	171.576	67392	193.516	49652.2	250.98
71232	171.576	108352	786.166	43904	36.8148	39232	-16.7901	53248	26.2754	69849	152.19
41408	22.7318	59968	565.766	58368	157.207	60928	161.763	145216	570.947	54305.1	188.68
68416	191.749	38656	649.001	50752	180.177	85824	273.664	49280	128.469	93984.9	346.21
133632	189.126	57536	549.268	85632	206.744	92736	289.968	39040	196.191	56962.7	202.03
88128	39.5436	59968	573.556	53696	31.6302	41408	86.1866	76480	297.812	80381.2	264.33
59648	102.056	67520	351.907	100288	378.79	76352	280.449	87232	261.153	59074.6	234.07
46720	28.0547	48064	266.446	60992	130.112	63232	181.014	72384	189.997	54104	208.26
55296	70.3311	103680	701.845	115840	-3.69694	59200	177.685	35264	47.3783	133428	435.21
86208	202.096	48448	379.637	57792	135.46	74176	271.842	58624	120.442	51201.7	157.53
51264	206.744	57728	393.458	145024	411.473	58432	261.736	49216	97.485	65156.9	211.82
51008	54.4387	89536	580.134	53824	98.3348	59072	209.102	80960	163.303	46804.2	410.29
65280	90.5282	123712	1261.73	61888	149.463	136896	122.977	55808	196.191	51570.2	161.98
74304	178.513	61376	457.284	38080	42.0609	67584	458.315	41856	212.925	61396.6	271.45
72704	173.999	70656	877.171	59840	162.531	48960	277.963	68992	188.258	84055.2	374.69
64064	166.026	39424	211.964	62016	109.997	79232	248.637	92800	351.907	54014.1	176.22
46016	13.9431	52736	274.275	66816	133.439	85504	511.948	65728	134.447	50370.4	120.15
86848	242.594	61056	789.828	114944	297.15	64960	276.728	51840	180.177	68604.8	237.63
76608	117.626	40320	291.909	54016	114.235	41856	181.854	65984	166.81	42967.4	99.68
71744	240.971	48768	355.058	82176	266.446	75776	255.962	69696	226.806	122808	497.51
53568	102.056	47872	307.915	52032	105.549	61824	242.594	50752	130.112	41703.6	250.98
103808	102.924	60416	189.126	47744	176.861	52160	166.026	41216	203.018	77743.3	218.05
90368	199.352	53952	455.229	56832	249.75	64320	223.261	47936	182.697	89892.7	267.89
61184	198.444	71808	904.262	48640	224.774	41920	244.228	62272	194.404	45353.5	94.34
67648	90.5282	43520	189.997	87552	145.163	100288	341.102	68352	255.962	61394	184.23
75520	140.602	141952	589.479	61120	178.513	79232	288.039	58752	253.12	89114.8	196.69
239040	869.009	63040	205.807	51392	53.4884	54016	233.003	52160	205.807	43120.5	212.71
62720	130.112	58304	252.556	74368	174.813	95616	327.704	56704	160.996	40642.7	278.57
50496	109.1	72064	317.654	83712	234.577	92800	234.051	71296	189.126	84888.2	274.12
70336	181.854	234240	2696.92	49152	102.056	75008	374.585	69824	192.631	82951.6	423.64
33216	58.7517	80256	262.906	92672	49.9497	76544	257.681	41088	153.115	46503.4	151.3
37376	33.4272	69504	1289.09	68416	124.899	41536	131.105	39872	206.744	79436.1	267.89
60096	41.1437	53888	589.479	37312	152.013	45760	86.9943	95360	312.052	54208.1	236.74
65024	104.67	67904	701.845	51264	104.67	108096	331.371	67776	204.874	61141.2	376.47
64448	89.7078	67072	378.79	110528	201.178	115520	430.35	56896	117.626	80335	365.79
56832	120.442	54144	270.032	83008	129.125	74240	288.039	78528	318.362	65073.2	300.82
125696	215.346	52864	385.621	53568	153.853	90112	400.564	50048	211.964	98958.2	320.4
49600	171.576	54976	300.473	58368	145.873	71616	345.69	66624	78.259	43475.6	110.36
62464	135.46	72704	424.594	60416	94.9553	58048	156.457	92224	240.971	92877.7	490.39
52928	148.38	56704	541.827	44800	85.1139	84352	217.301	46336	46.448	72923	301.71
52864	37.7225	58432	588.134	62528	175.63	73984	204.874	121152	447.108	84705.8	264.33
61824	114.235	47488	207.213	68672	58.7517	85248	235.631	71680	205.807	122112	171.77
53568	24.5012	44864	273.664	87040	245.873	70976	207.213	54336	213.408	56708.1	138.84
58048	77.2216	82816	541.827	49920	111.501	77248	287.399	84800	264.67	239129	1635.82
78976	172.381	80768	716.583	58304	152.013	62464	264.67	44800	76.4465	71896.9	287.47
64960	109.1	38464	373.749	47680	75.6738	49792	97.485	63616	141.645	52895.4	159.31
78784	85.1139	86400	1053.6	71808	187.393	54080	217.792	47744	188.258	48990.9	274.12
51584	135.46	196288	1959.39	52032	34.1027	48000	136.138	64704	166.026	56372.6	278.57
49216	78.259	38272	288.039	59776	-14.1618	191168	925.702	59136	146.944	75882.3	367.57
91264	155.71	71552	268.831	61440	64.1111	44352	114.235	44992	80.872	67297.4	153.97
66688	136.138	40832	266.446	48896	20.0857	82752	348.785	79296	277.963	55859.1	234.07
66048	151.281	48064	468.759	46848	95.7953	59136	263.493	41152	222.257	72538.6	286.58
80320	127.489	69504	342.624	83712	169.577	54272	110.598	86528	217.792	60428.3	148.63
57216	66.83	36608	62.3948	82624	194.404	52736	162.531	58560	212.925	58235.4	229.62
111744	137.844	65792	311.358	202560	508.481	99456	89.7078	69888	207.213	85852.1	246.53
162240	210.052	82048	1021.78	77760	181.854	78528	296.49	121216	173.999	50251.2	137.95
53312	135.46	99328	904.262	58432	58.7517	124288	460.384	66432	161.763	62369.4	296.37
96384	170.375	78272	363.874	42240	70.3311	67392	227.828	79936	359.038	111442	129.94
69312	68.5747	61504	729.959	53248	150.189	158016	526.066	122432	510.789	84605.2	72.09
56000	80.872	68032	359.839	51328	76.4465	79936	523.685	139200	276.113	41953.7	161.09
39872	197.09	53568	554.29	81536	166.026	50624	223.261	41856	61.4187	153967	256.32
81728	112.408	55808	270.032	50560	226.806	49792	178.513	64960	293.864	57263.5	197.58
44160	104.67	123968	831.32	35008	86.9943	67456	239.357	89216	268.831	52560.7	177.11
78656	106.431	66432	502.758	62464	117.626	91520	276.113	75392	234.051	104122	489.5
47872	54.4387	94272	881.283	48768	72.0995	88448	67.5763	71104	158.337	99211.9	767.18
70656	134.447	56768	215.346	44544	69.326	64320	159.093	93184	254.253	53913.5	239.41
85440	120.442	59392	261.736	58752	95.7953	89280	274.275	57792	185.674	54907.7	380.92
55360	46.448	61184	596.251	60736	117.626	186176	883.346	57600	262.906	66789.2	234.07
54656	69.326	59072	268.233	99968	320.494	60416	128.469	154432	539.37	89194.9	464.58
51328	157.207	57344	432.287	38208	203.018	69056	187.393	51648	227.828	76353.1	210.04
77696	116.078	83456	731.65	63168	126.514	100608	306.548	79872	218.777	48515.7	194.02
83008	198.444	56512	522.499	56448	94.9553	54720	167.992	78208	214.375	37523.3	218.05
64064	159.853	86592	395.222	38592	47.3783	66048	246.975	114880	253.12	88382.3	489.5
50368	-18.5462	92608	930.054	37952	76.4465	92608	392.579	52416	213.408	45599.1	157.53
60608	173.189	57984	271.842	59968	197.09	65664	246.975	72256	195.296	75950.8	147.74
68096	136.138	54336	309.976	79744	163.303	119936	305.867	57664	122.023	113722	283.91
60864	134.447	67712	397.884	41728	-7.1791	61568	243.683	39872	118.56	69557.1	323.07
48576	20.9667	58624	539.37	46720	197.09	46272	153.115	87424	294.518	56480.3	129.05
28160	149.463	66944	428.423	59008	145.873	46720	80.872	137856	556.818	44135.1	194.91
71232	153.853	106624	764.57	67264	16.5709	102336	580.134	59904	321.923	99531.4	371.13
46912	47.3783	49408	350.342	79488	204.874	56896	115.154	62400	158.337	64897.9	306.16
97344	153.853	61184	217.301	60288	75.6738	87360	240.971	107648	284.852	52052.5	278.57
61632	56.1087	34944	142.344	63296	110.598	41408	60.6889	39424	211.006	56858.5	132.61
75456	168.783	55936	291.909	64768	133.439	77568	316.244	47424	228.341	44459.1	232.29
49920	69.326	55104	490.406	83328	196.191	29632	211.006	84736	276.728	56685	100.57
89920	254.253	53696	223.261	57536	57.0671	93376	284.219	64384	235.631	67738.8	290.14
62208	113.32	88576	1295.25	53632	153.115	46208	137.16	46592	123.936	61305	371.13
108800	309.288	68160	494.86	39936	16.5709	46016	96.6386	132288	346.461	38231.7	187.79
47872	27.1644	50432	1026.61	58368	111.501	126592	556.818	47808	139.909	45958.7	198.47
79104	102.056	78848	361.448	51648	180.177	55936	216.322	95360	377.945	69064.9	354.22
104256	160.996	56576	322.64	58240	208.156	52864	203.944	61056	218.777	64217.1	203.81
148160	301.813	122304	1000.34	64448	119.499	106944	339.586	68864	259.411	56767.8	223.39
68736	180.177	66688	311.358	67648	133.439	64000	228.341	75712	234.577	106537	632.79
57984	152.013	58880	277.963	120000	335.827	89920	355.851	58112	160.996	77681.9	173.55
114240	213.408	57216	516.609	51328	114.235	97344	357.441	50304	102.924	69020.4	376.47
83072	162.531	64000	377.945	51200	52.7776	47232	131.105	71744	268.831	91531.2	309.72
60800	96.6386	74496	592.178	56832	152.013	133568	624.175	82240	294.518	63890.4	245.64
36992	-53.0143	47616	345.69	56512	158.337	83264	361.448	59008	132.769	60345.6	60.52
130048	368.778	87552	341.862	49728	57.0671	55104	116.078	165696	548.021	62381.9	257.21
51008	181.854	78400	917.063	67712	153.853	104960	351.907	102720	425.548	45795.8	191.35
62400	105.549	58240	731.65	73600	166.81	42496	274.886	67840	194.404	59403.1	236.74
41280	69.326	41856	325.524	66496	148.38	41600	170.375	81280	211.964	49341.6	181.56
142592	578.812	66688	417.98	41344	71.0874	71232	326.249	115584	529.66	53681.2	107.69
56832	127.489	57408	314.141	69120	218.777	81664	253.12	53952	215.346	61626.3	215.38
66368	155.71	86464	607.259	70272	222.257	39808	80.872	45824	272.448	39827.5	145.96
49920	125.543	42496	225.788	59776	117.626	43584	241.511	68480	212.925	62503.8	130.83
49664	152.013	67712	523.685	52352	-3.69694	44288	87.805	73792	206.744	69651.4	238.52
77312	106.431	57856	837.154	65344	207.213	41088	154.594	42688	179.343	47496.6	217.16
64960	85.1139	135168	2710.17	44544	158.337	85632	272.448	46528	234.051	46498.1	191.35
129216	251.43	137216	954.379	39040	119.499	67456	276.728	40832	94.1185	42494.8	212.71
47104	58.7517	74112	665.62	58752	123.936	72128	101.192	63360	242.594	90070.7	322.18
43968	10.4484	80896	799.062	74944	152.013	61248	200.263	47424	274.886	132135	645.25
101248	238.287	76672	1096.8	51328	104.67	81024	329.9	70528	291.909	62756.6	193.13
44416	192.631	96192	505.039	92736	124.899	51648	182.697	59584	150.189	121676	317.73
76288	129.125	82048	389.084	60160	183.544	80064	482.712	45056	72.0995	76363.8	279.46
66432	41.1437	44992	406.891	78912	153.115	76544	278.583	39616	122.977	51578.2	254.54
59840	66.83	126912	815.971	113984	291.261	73984	234.051	49536	120.442	98458	208.26
103296	153.853	72576	489.299	67520	91.3516	142336	469.817	59392	263.493	87764.7	233.18
76544	166.026	77696	477.294	78144	85.1139	73408	166.81	48960	64.1111	109003	676.4
49472	57.0671	45632	550.519	56000	121.389	78144	326.249	56512	201.178	115236	598.97
40512	72.0995	62208	446.104	44288	64.1111	43392	159.853	50048	288.039	75587.7	257.21
72576	142.344	63552	381.337	61120	71.0874	36608	248.637	76160	213.408	96036.3	373.8
62592	70.3311	53504	145.873	56448	129.125	54848	239.894	57408	56.1087	59484	327.52
67840	152.013	124864	1264.74	60736	211.006	69760	231.439	66368	197.09	68721.4	239.41
81984	230.402	50496	389.084	74304	150.189	65152	160.996	40768	53.4884	45318.8	184.23
52352	20.9667	43904	321.923	44928	53.4884	63360	231.96	54784	154.594	63966.1	296.37
66688	165.244	139328	1813.22	75072	133.439	52800	164.466	78720	207.213	101553	304.38
174336	413.322	59328	628.482	67712	332.11	57856	139.909	94848	294.518	57440.6	198.47
70528	185.674	91712	1298.35	52480	49.2465	73088	303.833	97536	234.051	86890.7	279.46
106112	387.348	75584	448.115	59264	109.997	48960	136.138	88448	359.038	67299.1	297.26
88704	225.788	135232	1066.12	65472	249.75	90688	295.174	55616	200.263	67013.4	267
50240	79.0399	141888	6892.45	57664	117.005	92992	559.359	60928	189.126	68707.1	156.64
88576	163.303	47808	309.976	54848	74.6473	53632	217.301	65472	200.263	43518.3	72.09
84608	192.631	56320	534.492	74304	168.783	43392	135.46	111040	421.746	46541.7	199.36
65088	34.1027	67584	320.494	101248	239.357	50048	141.645	46272	224.268	50523.5	171.77
64064	102.056	50368	649.001	86144	228.341	166336	444.102	71808	430.35	66144.8	124.6
43520	58.0286	59968	402.361	100928	217.792	97600	339.586	44608	159.093	65552.9	279.46
54144	152.013	66816	424.594	37824	48.3112	158336	713.28	70528	258.257	104518	453.9
39936	47.3783	48960	293.864	68928	207.213	70400	237.221	60736	203.018	48610.9	181.56
47680	137.844	77824	415.178	58176	52.7776	63104	417.98	91840	443.104	66111.9	232.29
48384	121.389	94464	757.511	52800	95.7953	56896	325.524	120256	109.997	45814.5	182.45
51264	134.447	110592	1089.04	49600	83.5142	52032	137.844	46208	198.444	85641.1	225.17
45504	135.46	89152	593.532	54848	141.645	56000	175.63	85952	417.044	62494.9	325.74
37184	-8.05036	58752	359.839	55424	158.337	83072	407.803	56896	176.861	66883.5	210.93
62080	90.5282	36864	270.634	62208	272.448	61312	263.493	76736	228.341	51725	250.98
49152	91.3516	57728	505.039	99264	341.862	59648	166.026	148480	279.825	84834.8	342.65
80704	104.67	65536	274.275	105664	253.12	60736	196.191	77376	191.749	48004.8	169.99
67968	172.381	109696	1289.09	58944	77.2216	114432	215.346	67264	183.544	60892.9	212.71
142080	545.534	66112	479.454	76992	153.853	99072	332.11	34304	194.404	45695.3	129.94
56000	151.281	59200	391.702	54144	177.685	48448	147.661	106240	382.19	40815.4	169.1
44352	63.129	55808	350.342	72000	139.909	87168	323.359	108992	357.441	57772.6	292.81
78464	208.156	56256	651.989	61184	271.842	84032	216.322	54464	208.156	54209	251.87
45120	102.056	62080	387.348	73088	124.899	97088	217.301	35520	-22.9527	104997	525.99
59648	96.6386	35968	359.839	84160	145.163	81024	423.643	71040	159.853	99877.6	307.05
36416	129.125	45312	305.188	67328	138.874	69440	252.556	71808	234.051	136328	647.03
66944	102.056	48512	449.124	98560	163.303	74176	223.261	47040	248.637	68477.5	361.34
68416	132.769	70080	334.335	43520	80.872	102016	289.968	86784	297.15	91158.2	259.88
51008	208.156	71552	618.482	51648	216.322	51008	192.631	92736	288.039	49415.5	308.83
69568	119.499	136000	1731.83	54336	201.178	51264	273.664	47936	155.71	52471.7	174.44
86208	174.813	40448	139.909	44608	86.9943	86912	224.774	77952	200.263	77495	318.62
61184	101.192	81920	387.348	43392	56.1087	42816	186.532	54528	149.463	53775.6	144.18
42368	-25.6095	50816	331.371	54080	203.944	75264	226.806	55552	173.999	57982.6	154.86
49280	155.71	47808	145.163	60928	195.296	60096	239.357	48128	274.275	84284.8	196.69
55296	72.8611	93376	592.178	51840	120.442	80576	248.082	69312	168.783	48300.3	194.91
59456	182.697	86272	521.315	111744	355.851	42496	204.874	59008	216.322	40956.9	80.99
81728	104.67	65664	429.385	68992	217.301	66112	207.213	36800	47.3783	116079	424.53
75328	129.125	63616	981.682	59712	139.909	80320	282.957	80192	265.261	63473	496.62
59520	138.874	38720	312.747	69312	182.697	67968	255.962	62400	266.446	52480.6	155.75
72192	118.56	51136	178.513	62848	152.013	57664	176.861	47936	284.219	71490.1	204.7
49536	108.207	97280	837.154	59904	184.394	82240	227.828	76800	261.153	53211.3	263.44
86656	145.163	62080	685.845	68992	157.207	49344	272.448	137600	856.916	46016.6	149.52
61376	99.1879	71488	791.666	67392	131.105	57984	73.8803	113664	389.955	92671.2	555.36
45568	24.5012	40640	115.154	89856	228.341	84928	345.69	42176	115.154	66472.3	379.14
56640	168.783	100928	533.279	58752	187.393	70400	224.268	55616	148.38	58352.8	252.76
58688	79.8234	52480	312.052	143680	344.921	61632	258.257	46272	192.631	41430.4	155.75
45056	-2.82691	47808	296.49	139328	243.683	112768	651.989	64704	158.337	54397.7	259.88
43648	72.0995	190720	2097.28	92608	308.601	113088	518.956	60416	201.178	86662	249.2
81088	180.177	54336	569.647	63936	66.83	92480	258.257	73472	320.494	55884.9	157.53
85120	45.7518	86848	735.043	78208	222.257	163264	357.441	61056	213.408	76078.1	291.03
49280	122.977	54592	443.104	96128	331.371	66752	217.792	60096	174.813	36284.4	36.49
66880	138.874	73472	681.12	58752	122.023	41152	72.0995	58752	136.138	78863.8	373.8
90624	85.1139	173504	1295.25	71168	142.344	70720	201.178	60736	176.861	86611.2	468.14
45376	55.3919	47808	183.544	72192	206.744	89344	341.862	45760	54.4387	74679	265.22
75328	184.394	69248	546.776	61120	97.485	104896	367.956	39872	158.337	56086.9	207.37
103232	263.493	88192	553.03	54784	181.014	105088	658.011	72256	266.446	61633.4	209.15
48256	187.393	78656	601.728	114688	197.992	110912	476.218	93248	210.052	43399.1	99.68
47104	66.83	70976	390.828	47616	67.5763	79616	234.051	43072	107.317	47288.4	208.26
42752	23.6159	45824	281.074	64640	178.513	161600	348.008	100608	60.6889	41377.9	108.58
59840	52.7776	46784	229.369	68416	151.281	43328	140.602	48768	67.5763	68954.5	200.25
108416	185.674	70720	351.907	55040	254.253	135808	662.565	73088	89.7078	70626.8	192.24
62528	86.9943	59328	503.897	84096	202.096	78784	302.485	50496	190.872	49188.5	80.99
75456	182.697	52672	331.371	48512	149.463	66560	193.516	102208	398.775	109788	344.43
60992	65.8381	58496	517.781	80320	138.874	58496	268.233	49408	291.909	116592	373.8
57344	192.631	101056	1408.26	76864	96.6386	65664	143.397	53888	248.082	87596.5	361.34
56768	120.442	97216	608.65	65088	132.769	52864	118.56	50368	111.501	86883.6	449.45
81600	194.404	56576	862.94	73408	191.749	70976	227.828	74944	213.408	74283.9	507.3
61632	86.1866	59200	228.341	114752	198.444	64256	205.807	38784	62.3948	35608	36.49
123776	360.643	88640	750.521	47680	18.3265	46912	119.499	83648	318.362	97014.4	517.09
40128	29.8395	40512	274.886	47872	72.0995	118912	520.134	67840	257.681	96605.9	340.87
52800	137.844	67968	278.583	54080	153.853	57216	262.906	48448	226.806	101830	359.56
65152	131.769	104256	570.947	98240	284.852	48768	94.1185	47104	435.21	43918.8	205.59
108352	166.026	54400	241.511	69760	126.514	36608	93.0076	41728	102.924	181981	566.04
86464	128.469	45568	224.774	59776	159.093	66240	261.736	43712	103.795	64721.7	327.52
77504	149.463	45632	266.446	57408	145.163	88704	297.812	50560	212.925	114036	490.39
81856	245.873	73152	335.08	61440	120.442	48832	140.602	65600	151.281	69045.3	259.88
55936	75.6738	48640	789.828	76672	178.513	49728	226.806	49728	239.894	123304	630.12
55232	124.899	71168	439.138	71424	227.828	69376	170.375	58560	111.501	56666.3	125.49
111360	38.6321	93632	588.134	79296	182.697	90944	372.916	62144	147.661	53216.7	175.33
49216	125.543	82176	400.564	59392	106.431	58112	297.812	101568	289.968	124089	432.54
58432	106.431	47040	397.884	72896	139.909	93248	238.287	85376	321.923	180909	846.39
60992	124.899	86848	745.324	89216	181.854	58624	231.96	82304	224.774	49139.6	232.29
87936	63.129	72256	695.398	74240	199.352	57472	168.783	92544	319.071	38324.3	160.2
84416	113.32	42240	249.75	41728	10.4484	102208	44.8257	61952	180.177	55480.8	177.11
43712	91.3516	57728	387.348	59200	72.0995	80960	285.487	59200	278.583	49460	158.42
61760	78.259	68928	622.747	86080	146.944	58496	121.389	61952	212.925	60154.2	237.63
61120	54.4387	82624	693.796	57664	187.393	115200	236.69	59840	229.369	64998.5	233.18
48576	109.1	75008	368.778	77504	162.531	62208	299.14	44352	153.853	69846.3	698.65
46528	73.8803	57472	288.039	47936	36.8148	58496	137.16	83136	240.971	63741.8	36.49
57984	95.7953	82176	1531.6	46400	56.1087	46208	161.763	52928	211.964	67234.2	323.07
65472	136.138	60736	239.357	87872	197.992	61440	245.873	35136	224.774	104235	147.74
82176	150.189	57088	479.454	57792	197.992	67904	207.213	124224	516.609	48613.6	208.26
78656	132.769	59392	608.65	71808	255.962	73408	214.375	84736	267.04	52872.2	181.56
48576	151.281	51264	328.435	151808	459.348	48896	175.63	64576	129.125	80510.3	284.8
59392	180.177	63680	387.348	63744	198.444	54208	271.842	97024	293.864	41380.6	136.17
105152	159.093	50432	215.346	51200	152.013	64768	215.346	53760	152.013	58634.1	307.94
49216	27.1644	86528	1243.83	75008	83.5142	70080	149.463	63808	207.213	44447.5	271.45
67264	-67.8255	99456	823.608	95680	194.404	92096	257.681	94720	274.886	57801.9	215.38
45376	130.112	55808	406.891	150144	287.399	83584	165.244	46656	163.303	67178.1	265.22
107584	183.544	183616	1463.31	75072	180.177	52096	80.872	54208	137.16	165566	870.42
47616	125.543	88704	637.19	106496	222.257	159488	703.466	61248	181.014	76928.9	372.02
108096	192.631	51840	289.323	47616	22.7318	46208	104.67	101568	429.385	53504.1	193.13
89152	143.397	63168	690.604	72832	126.514	63936	48.3112	59968	168.783	61905.7	168.21
35200	-9.79403	80768	825.529	81344	242.594	58048	211.964	53952	145.163	117317	285.69
45248	42.9802	122112	541.827	70464	155.71	65024	171.576	63936	135.46	46050.4	210.04
82752	123.936	57728	406.891	49984	186.532	89728	302.485	71040	151.281	67373.9	106.8
83392	151.281	89920	721.568	52032	153.115	68800	206.744	36160	145.873	53105.4	108.58
79616	140.602	84096	877.171	95424	211.964	70848	284.219	33664	121.389	62248.4	199.36
200448	341.102	50688	375.422	65408	168.783	62784	293.864	52288	225.788	68765	332.86
51712	180.177	86400	382.19	57280	93.0076	111232	443.104	55232	144.101	48664.3	147.74
52288	70.3311	96128	1066.12	73984	161.763	67904	265.261	110720	125.543	54867.6	204.7
60672	161.763	65728	312.052	77120	159.093	47552	92.1781	78976	224.268	193200	502.85
57536	54.4387	43648	157.207	79296	179.343	84608	308.601	63360	190.872	80789.8	238.52
84032	205.807	35328	216.322	106752	284.852	55744	201.178	63360	173.189	52142.4	238.52
156672	259.991	73600	455.229	78848	153.115	53696	259.411	78528	285.487	62526.9	163.76
53440	67.5763	57344	409.634	53312	176.861	68480	289.323	82880	235.631	70567.2	210.93
84224	111.501	52800	510.789	49792	135.46	88576	341.862	48960	98.3348	90419.5	283.02
43008	248.082	74304	417.98	95744	243.683	89600	282.957	53312	188.258	55817.2	189.57
63552	189.126	151872	3250.51	43648	168.783	37376	49.2465	88192	326.976	69968.2	203.81
82368	163.303	62976	250.309	68480	131.105	55168	223.261	136896	265.261	101941	464.58
74880	213.408	45184	521.315	43840	68.5747	61952	198.444	111872	231.96	72904.4	126.38
72192	49.9497	75520	417.98	58176	189.126	38464	122.023	99328	322.64	69752.9	219.83
78976	174.813	38784	202.096	52864	35.909	47808	126.514	81664	226.806	115926	508.19
57088	130.112	40192	312.747	50688	78.259	41792	112.408	51264	134.447	99730.7	359.56
86528	129.125	44224	335.827	44352	49.2465	78784	288.039	34304	246.975	65505.8	398.72
66944	184.394	43328	303.833	49792	102.056	57408	246.975	91136	323.359	74588.2	292.81
50368	188.258	57920	887.488	52992	39.5436	52416	208.156	56448	248.082	63415.2	194.02
105792	256.533	65856	502.758	74368	196.191	77056	245.873	28544	17.4483	58718.6	198.47
58944	32.5279	54400	270.634	102912	276.728	39104	254.821	86528	303.833	77341.9	379.14
54016	75.6738	56640	303.158	55488	41.1437	62784	224.268	55616	189.997	51762.4	137.06
89728	131.105	141184	2071.94	51200	201.178	92224	248.082	89856	339.586	82935.5	336.42
107264	158.337	56512	586.793	96192	169.577	61376	181.014	89536	344.921	93800.7	423.64
78528	174.813	37120	585.455	49344	110.598	81408	308.601	43712	153.115	71171.5	233.18
92800	173.189	55488	446.104	105920	338.077	72512	214.375	48064	103.795	56538.1	176.22
65024	121.389	61824	371.255	72192	170.375	61568	383.901	66432	202.096	76578.3	185.12
57920	124.899	82560	1706.92	48320	131.769	42688	153.115	39488	53.4884	51083.3	186.9
77632	74.6473	93376	385.621	78016	241.511	71680	332.85	53184	341.102	197830	467.25
85312	137.844	41984	150.189	49216	224.774	71680	251.43	47872	162.531	52217.2	77.43
35072	-52.0683	35776	36.8148	49600	97.485	77440	323.359	123648	489.299	83079.7	315.06
59520	76.4465	52096	324.079	35520	28.0547	74944	337.325	41536	151.281	90561.9	512.64
129024	417.044	96192	453.185	84096	159.853	62080	152.013	61440	160.996	58068.1	253.65
43712	14.8183	50112	259.411	72448	153.115	62336	194.404	72448	268.233	59565	97.9
82240	211.006	60672	329.9	85632	170.375	70592	198.444	69312	337.325	126433	143.29
80512	87.805	46720	186.532	56000	41.1437	104064	387.348	56320	168.783	64894.3	175.33
32704	107.317	132032	1848.67	82048	183.544	78336	248.637	60096	166.026	49209	153.08
56896	74.6473	69568	402.361	89024	157.207	45952	83.5142	36992	10.4484	51321	211.82
78144	170.375	122624	1826.43	66688	173.999	171264	585.455	56704	152.013	80870.7	129.05
52160	123.936	73344	709.993	46592	72.0995	77056	251.43	64768	262.906	60792.3	194.02
115136	204.874	78336	810.293	68608	124.899	73344	257.681	47168	143.397	40083.8	199.36
64256	185.674	80832	479.454	47936	130.112	51776	117.626	139264	536.925	52300.8	161.09
56256	132.769	54592	355.851	44032	54.4387	60608	236.69	108800	440.126	44769.7	228.73
76672	98.3348	51136	463.506	38336	72.8611	46336	184.394	58112	289.968	35513.7	93.45
42432	53.4884	97024	692.198	51200	209.102	104576	494.86	75712	181.014	48693.7	191.35
69312	143.397	80896	701.845	51968	150.189	45056	82.7184	53760	92.1781	44916.5	194.02
69568	142.344	69824	551.773	67520	170.375	58432	251.43	48960	221.757	69995.8	257.21
167488	400.564	51968	371.255	115072	365.501	54912	181.014	42368	15.6942	37920.2	111.25
59328	120.442	55424	460.384	65344	70.3311	62528	171.576	102208	375.422	109655	320.4
73152	130.112	93696	631.371	87296	167.992	39040	230.402	29952	-3.69694	58753.3	267.89
43456	38.6321	65344	408.717	77888	173.999	93760	282.328	81152	297.812	157070	338.2
41536	71.0874	150592	1063.6	81152	164.466	68608	325.524	72384	190.872	53748	190.46
50944	144.101	88896	938.823	60224	169.577	71488	211.006	67072	231.96	80213.9	268.78
65216	200.263	71680	405.98	79040	181.854	78464	332.85	138304	434.233	55758.5	501.96
83712	113.32	88384	294.518	75456	180.177	54336	183.544	49216	94.9553	76048.7	402.28
118464	61.4187	87680	607.259	67712	150.189	50112	274.886	86336	303.158	72372.1	315.95
67904	145.163	81984	952.14	36096	-4.56713	88448	354.268	59392	251.43	52448.6	97.01
90368	131.105	60544	386.484	44160	244.228	66432	167.992	45696	234.577	31413.4	111.25
46336	66.83	73792	365.501	70336	118.56	48832	141.645	51264	75.6738	75025.2	324.85
69760	122.977	110656	573.556	100928	224.774	50176	250.309	56576	173.999	72184.3	317.73
45568	48.3112	52928	445.101	80000	226.806	63744	332.11	60672	180.177	43093.8	104.13
64576	93.0076	71808	421.746	51264	93.0076	40896	177.685	72512	221.757	59413.7	168.21
39296	217.301	96128	965.657	68480	145.873	56064	170.375	50240	109.1	70776.4	413.85
78016	214.375	51840	349.563	45440	65.8381	67072	291.261	70016	137.16	76213.4	171.77
178560	461.422	76672	804.657	56704	80.872	61568	305.188	94656	276.113	46123.4	190.46
66688	47.3783	61184	495.98	84480	134.447	60416	253.12	125312	515.44	57423.7	86.33
74624	93.0076	140032	611.442	43968	57.0671	88064	363.064	79872	285.487	72205.7	320.4
75840	137.16	71552	289.968	55616	103.795	163520	638.654	155456	682.691	45956.9	129.05
57920	104.67	91328	1261.73	86656	204.874	93248	140.602	47296	162.531	66622.7	291.92
80064	337.325	81536	1120.42	83264	159.093	46848	104.67	68608	183.544	83452.6	385.37
93248	152.013	135808	1061.09	55936	139.909	40704	124.899	40256	59.7187	41402.8	133.5
89088	174.813	71744	573.556	68096	159.093	52416	165.244	60608	131.105	105785	493.95
78208	119.499	60736	526.066	78400	197.09	104832	402.361	74880	196.191	78652.9	354.22
54464	200.263	85696	1214.58	48640	72.8611	57024	303.833	66752	165.244	80720.3	374.69
45760	165.244	52672	846.974	38016	31.6302	50048	189.997	99584	261.736	90747.1	383.59
89856	140.602	167424	1381.55	66240	184.394	44672	185.674	42880	49.2465	137838	992.35
62528	134.447	98112	689.013	55616	166.81	50496	254.253	49664	191.749	56234.6	135.28
80640	186.532	35648	158.337	61312	173.189	64320	307.915	46720	181.854	77008.1	236.74
130560	314.841	52352	223.261	65792	174.813	100800	301.813	53184	158.337	144295	610.54
57088	120.442	114112	910.639	41536	71.0874	43136	49.9497	67456	261.153	115793	666.61
72256	97.485	74816	527.261	67136	204.874	48256	131.769	54528	131.105	77439.8	365.79
97856	123.936	107776	668.69	79360	211.006	51968	177.685	46272	7.83251	139223	515.31
84544	192.631	47744	261.736	84864	217.301	37248	128.469	80128	220.76	62656.9	170.88
57280	78.259	59968	348.008	89216	245.873	73408	456.255	40576	125.543	64840.9	193.13
87680	166.81	53504	368.778	22592	25.3877	61184	174.813	54912	282.328	36979.5	271.45
78848	197.09	71552	473.006	119296	222.257	91712	272.448	66176	180.177	70213.9	283.91
54336	139.909	91008	507.331	56576	129.125	72000	265.261	52544	235.631	78718.7	338.2
76928	164.466	57024	714.929	76544	211.964	145984	864.958	56064	147.661	93754.4	406.73
60928	83.5142	78784	477.294	82240	300.473	50112	180.177	47104	107.317	186177	801.89
51264	12.1946	41984	343.388	85312	144.101	68032	192.631	50176	162.531	63965.2	220.72
79296	192.631	75712	474.074	38848	66.83	70208	372.916	71936	200.263	78122.4	332.86
51968	47.3783	186496	1595.52	58048	122.023	45504	88.6185	81344	240.971	42442.3	142.4
64064	147.661	46720	182.697	55168	65.8381	52800	151.281	40064	162.531	54631.8	256.32
87424	180.177	163584	1826.43	94016	189.126	91200	344.921	48960	153.853	87425.6	296.37
262080	3339.78	59072	418.918	69056	174.813	51392	189.126	68672	138.874	44554.3	137.95
43456	36.8148	69120	492.628	114176	438.153	44160	79.0399	46592	297.812	107355	531.33
43648	98.3348	81984	536.925	107328	370.427	43648	119.499	51904	137.16	42668.4	259.88
58816	98.3348	76224	1498.84	86784	222.257	48640	97.485	51520	107.317	45786.9	176.22
52288	94.9553	72192	508.481	83456	192.631	46976	70.3311	61504	197.992	65166.7	226.95
58368	115.154	77376	436.188	107456	169.577	72960	231.96	91840	384.76	65389.2	201.14
59136	54.4387	86720	594.89	50112	189.997	65600	137.16	75008	224.774	54535.6	167.32
53632	44.8257	13440	-32.7525	53760	161.763	87104	272.448	49280	345.69	65157.8	178.89
47168	79.8234	46144	259.991	73088	189.126	89792	377.102	74688	233.003	75072.4	310.61
95744	144.101	46528	365.501	77888	179.343	48896	144.101	86464	239.357	92050	637.24
48640	90.5282	77952	459.348	67264	175.63	51456	154.594	48896	77.2216	95178.4	285.69
82752	130.112	51776	267.04	72256	134.447	54464	292.559	60352	179.343	57145.1	234.96
60352	154.594	43136	420.801	55680	143.397	55104	249.75	46592	126.514	69596.2	284.8
104320	202.096	33856	112.408	73088	176.861	52992	226.806	75520	190.872	47387.2	239.41
73792	140.602	89792	3622.96	98112	268.233	60800	268.831	57856	268.831	62533.2	328.41
51008	167.992	61248	500.488	75392	249.75	76032	195.296	102208	255.962	45730	111.25
101184	410.553	61632	500.488	46400	104.67	79296	203.018	53952	239.357	139592	494.84
41664	14.8183	43136	400.564	42496	23.6159	67392	215.346	81856	289.968	65991.7	294.59
73856	22.7318	89024	522.499	38080	50.8896	47872	223.261	38528	129.125	48219.3	145.96
81088	122.023	56384	284.219	77632	161.763	49664	156.457	72576	220.76	52873.1	156.64
64192	129.125	63040	848.953	61184	134.447	35584	121.389	34560	173.999	64334.5	152.19
51328	-15.9133	46400	418.918	82752	170.375	57280	94.9553	66368	148.38	112086	739.59
61248	65.8381	50368	211.964	69248	120.442	144192	769.909	61184	155.71	41490	95.23
68736	145.873	56448	289.323	60544	77.2216	47296	132.769	54592	52.7776	56450	102.35
78848	202.096	64640	317.654	45184	56.1087	44928	250.309	48192	294.518	60078.6	264.33
59776	203.018	54272	601.728	50752	125.543	71808	246.975	81536	179.343	107219	229.62
39232	117.005	57536	297.15	48896	83.5142	61632	159.853	50048	143.397	53893.9	89
74432	122.977	52416	215.346	45248	27.1644	45056	187.393	61248	175.63	65633	156.64
70784	49.2465	78592	893.74	52672	76.4465	79872	296.49	67648	195.296	52490.4	218.94
63680	106.431	101504	532.07	75776	110.598	44352	55.3919	36352	150.189	79676.4	158.42
62592	91.3516	38720	215.346	73920	144.101	79040	156.457	50432	126.514	37690.6	130.83
86464	212.925	54720	377.945	43520	340.343	64320	218.777	61824	231.96	62403.2	220.72
57344	76.4465	67648	378.79	107968	268.831	84928	239.894	58944	259.991	47234.1	234.07
73088	150.189	50624	394.339	66624	180.177	71232	289.323	58368	251.43	69327.4	203.81
78272	217.792	80576	377.102	78720	169.577	104192	400.564	51776	234.577	51219.5	126.38
50688	36.8148	89152	395.222	48576	59.7187	40576	209.102	69888	285.487	89840.2	157.53
44224	51.8322	130752	1276.85	75904	236.69	70656	180.177	76480	279.825	55260.1	244.75
86272	864.958	67904	479.454	79296	197.09	104128	338.077	56064	98.3348	65679.3	169.1
53632	134.447	51776	445.101	65856	168.783	59136	259.991	52800	117.626	44788.4	3075.84
75200	184.394	53504	615.656	62976	78.259	70144	189.126	69632	234.051	41762.4	153.08
45632	5.2199	59584	361.448	50176	152.013	83520	242.594	99584	436.188	141842	432.54
78912	145.163	54336	199.352	89664	201.178	75328	250.309	84608	324.079	52782.3	155.75
49664	178.513	85888	833.26	59584	125.543	163584	733.344	36928	42.0609	54546.3	219.83
80064	118.56	118784	1394.84	60352	102.056	55808	226.806	83200	221.757	86026.5	299.93
68480	79.0399	34304	544.295	53760	13.0685	50496	303.833	45312	186.532	105270	482.38
61632	120.442	76928	500.488	51584	60.6889	55488	204.874	82112	214.375	66791.8	461.02
48512	49.9497	95360	611.442	74112	206.744	137472	488.194	85184	258.257	51952.9	106.8
46464	37.7225	86976	700.227	96256	180.177	47616	216.322	89344	303.833	49653.1	164.65
94848	219.766	55488	448.115	76864	138.874	60672	166.026	67712	139.909	54730.6	226.95
66240	210.052	80768	321.923	66624	94.9553	82880	421.746	67968	161.763	33102.7	203.81
115840	217.301	129600	837.154	41792	4.34956	77760	276.113	86656	252.556	106459	420.97
124544	279.825	49344	268.831	61952	109.997	77696	517.781	56960	69.326	67991.5	290.14
66048	111.501	41600	235.631	92736	289.323	79808	489.299	49280	230.402	125799	744.04
75904	266.446	65600	491.515	66048	153.115	36928	134.447	62848	137.16	74854.3	254.54
38528	71.0874	40576	316.244	66304	129.125	39616	51.8322	72896	217.792	116707	520.65
69376	150.189	102272	629.925	69888	156.457	60480	149.463	82368	316.244	67122.9	161.98
63936	82.7184	65920	383.901	51648	85.1139	86592	295.174	67008	169.577	68062.8	361.34
61376	49.9497	135104	1229.11	84928	190.872	131008	440.126	101504	300.473	42623	541.12
89216	222.257	99008	386.484	58048	92.1781	45056	83.5142	164864	649.001	174049	820.58
205056	740.165	64384	237.221	123328	364.687	64064	216.322	73728	291.909	37809.9	48.06
93248	41.1437	44480	168.783	44864	72.0995	70784	241.511	80384	287.399	61808.7	369.35
101312	253.12	129664	934.428	101952	240.971	107840	423.643	66880	198.444	63303.9	208.26
75328	125.543	66304	755.757	137408	647.512	43072	98.3348	56256	197.992	54689.6	234.07
52544	79.0399	48960	187.393	63552	137.844	81920	265.261	86720	299.806	51061.1	159.31
50752	109.1	75584	389.084	52608	85.1139	71232	211.006	59648	183.544	49055	226.95
139008	235.631	49088	340.343	50880	45.7518	77312	277.963	111488	356.645	48765.8	58.74
89984	102.924	77312	484.897	82560	284.852	81600	259.411	53696	165.244	55221.8	250.98
44416	29.8395	73088	363.874	53568	159.853	71360	229.369	47808	135.46	46349.4	75.65
77248	180.177	78848	481.623	53248	100.044	41280	94.1185	80640	241.511	47856.2	260.77
42240	56.1087	80896	773.491	68672	201.178	82944	366.318	95616	100.044	50782.5	272.34
53760	84.3127	48960	528.459	58048	89.7078	57536	285.487	51776	166.81	62736.1	282.13
58688	109.1	53376	465.6	63936	145.163	76096	314.141	75776	202.096	120758	398.72
46400	47.3783	65664	262.906	56064	91.3516	35456	109.997	101184	390.828	52427.2	105.91
39936	29.8395	72448	521.315	56320	167.992	76032	211.006	75648	345.69	72923	383.59
76672	149.463	125376	800.922	70912	159.853	53184	94.9553	67200	234.577	48979.4	225.17
64960	184.394	67712	370.427	52096	127.489	91008	229.369	67328	255.962	62815.3	209.15
55296	111.501	100096	460.384	54528	149.463	63488	284.852	65088	212.925	45069.6	122.82
87296	194.404	55488	346.461	58880	121.389	64576	371.255	62912	309.288	113256	242.08
212416	988.636	46592	303.158	89152	183.544	73408	210.052	63488	196.191	53246.9	356
71552	107.317	82432	581.46	57408	97.485	47680	109.1	45568	77.2216	69735.9	562.48
61312	59.7187	47744	336.575	56576	80.872	108800	305.867	140544	187.393	43094.7	112.14
78656	141.645	75584	375.422	58688	131.105	75584	217.301	71296	163.303	51151.9	149.52
81344	158.337	61952	376.261	66624	119.499	88960	157.207	63040	150.189	69510.8	151.3
44736	2.60943	130304	2867.45	41856	233.003	71296	330.635	68096	178.513	72446	274.12
73856	79.0399	84544	1117.77	84288	202.096	50560	181.854	57536	138.874	70917.9	225.17
71232	145.163	40640	239.894	71488	153.115	51392	192.631	61056	137.844	65370.5	299.04
56576	172.381	62080	271.842	106496	361.448	107840	534.492	43392	222.257	55454.1	242.97
55808	67.5763	79808	327.704	72320	194.404	80768	280.449	47296	217.301	77640.9	251.87
56768	115.154	48064	440.126	70080	-31.8545	79680	231.439	64896	163.303	48564.6	158.42
74688	138.874	120256	654.993	81600	171.576	61824	245.873	59456	252.556	56499	120.15
41728	38.6321	48832	230.402	66496	153.853	39872	200.263	63680	171.576	63050.3	210.04
70144	144.101	55744	248.082	103872	58.0286	36096	291.261	69056	159.853	66075.4	239.41
58688	70.3311	51328	278.583	73024	147.661	54528	178.513	53696	188.258	97319.7	444.11
47168	93.0076	54784	139.909	66368	164.466	72192	300.473	71616	245.873	45479.9	143.29
47744	46.448	45056	291.909	152256	437.169	66560	241.511	54912	180.177	51668.9	154.86
38208	149.463	60160	297.812	93120	0.869758	71104	303.833	61760	262.906	83888.7	344.43
49024	180.177	42560	96.6386	66496	173.189	50560	227.828	68096	276.113	59592.6	203.81
66240	95.7953	69504	529.66	96000	177.685	69888	303.158	77632	267.04	86944.1	221.61
103616	254.253	42624	172.381	64640	185.674	66560	279.825	83136	268.831	48020.8	155.75
43776	13.9431	53568	323.359	58112	37.7225	48576	109.1	43968	99.1879	64567.7	242.97
83968	192.631	48128	356.645	47296	222.257	66496	218.777	57984	216.322	78072.6	456.57
60544	140.602	75456	445.101	39232	109.1	42816	-4.56713	35712	225.788	126101	579.39
104896	183.544	52672	374.585	61760	196.191	86592	352.692	89408	471.941	58219.3	213.6
48256	144.101	61120	288.039	47680	175.63	99968	224.774	65920	181.014	47558.9	56.96
60928	94.1185	107648	1107.23	41024	49.9497	124544	493.742	71168	190.872	62293.8	239.41
47424	83.5142	110464	775.288	53888	130.112	49408	186.532	44736	328.435	80114.2	460.13
95744	174.813	65088	381.337	63872	125.543	74176	488.194	59904	161.763	57899.8	210.93
49472	66.83	74368	553.03	87552	176.861	120192	491.515	71040	246.975	67438.9	224.28
55168	173.999	70144	354.268	87232	270.032	44928	148.38	62464	224.774	73857.5	270.56
35072	186.532	69952	621.322	83456	153.115	57728	225.788	44288	171.576	105003	171.77
51328	210.052	93312	711.634	109184	172.381	61120	265.261	52928	256.533	83417	400.5
93696	77.2216	63360	523.685	77696	207.213	53184	277.963	72768	231.439	52488.6	104.13
55872	184.394	50112	184.394	132096	514.273	56192	231.96	95808	261.736	67212.8	224.28
77120	112.408	104128	650.493	95808	174.813	70144	380.486	67776	121.389	72540.3	215.38
65088	179.343	65216	383.044	75200	169.577	47872	226.806	41728	236.69	92827	306.16
68928	130.112	65280	711.634	87424	186.532	46912	204.874	59136	240.971	93501.6	399.61
97152	25.3877	191808	2002.65	103744	320.494	62976	161.763	83456	242.594	72831.4	223.39
74752	115.154	58560	728.273	62656	95.7953	48768	131.105	47168	246.975	38664.3	198.47
59904	164.466	68864	488.194	68224	153.853	92864	359.038	123904	586.793	57101.5	215.38
47168	188.258	76608	661.043	50368	84.3127	82304	280.449	58304	245.323	79112.1	336.42
44288	109.997	42368	162.531	102848	303.833	43648	168.783	64512	202.096	51143	194.91
145792	452.166	84608	540.597	52800	69.326	62528	274.275	52544	60.6889	100527	362.23
63744	125.543	51520	312.052	52992	109.997	49600	297.812	51072	133.439	91064.8	331.97
45248	146.944	53312	305.867	72640	153.853	45248	108.207	45632	209.102	58518.4	143.29
55104	258.257	115968	1174.84	73600	31.6302	51136	134.447	18240	-110.598	66041.6	292.81
58816	77.2216	74880	1076.25	58816	203.018	31616	20.9667	112960	649.001	68582.5	187.79
55168	79.0399	70080	594.89	75904	135.46	107584	233.003	42368	126.514	69956.7	191.35
53824	75.6738	76992	393.458	44992	164.466	70016	300.473	50048	167.992	44635.3	221.61
64128	117.626	67904	267.04	48960	89.7078	117248	510.789	56512	155.71	55164.9	254.54
44160	240.971	61952	368.778	50816	157.207	56960	169.577	75328	286.76	73557.6	152.19
53312	72.0995	48704	202.096	71040	95.7953	54272	339.586	92992	291.261	46916.3	135.28
82688	166.81	59968	406.891	44160	180.177	75776	300.473	55680	188.258	70167.6	267.89
61056	101.192	97984	597.615	63872	177.685	47808	145.163	73088	334.335	62499.4	312.39
64960	131.769	116928	1428.64	116352	279.825	72896	400.564	87168	309.288	54046.1	186.01
72896	166.026	72704	319.071	45312	42.0609	53248	258.257	178240	608.65	40766.4	118.37
60544	106.431	99392	2398.11	85568	140.602	45312	289.323	56704	239.894	33132.9	142.4
48896	65.8381	97216	1320.22	77248	135.46	83584	240.971	87936	268.831	61369.1	202.92
50112	48.3112	48768	360.643	48896	43.9018	65216	193.516	86592	413.322	63182.9	234.07
60480	131.769	109632	1301.45	58176	147.661	63936	191.749	77504	321.923	42757.4	162.87
82304	147.661	84672	1029.03	46400	111.501	65216	209.102	64576	170.375	54993.1	250.09
67072	136.138	62592	416.11	106880	293.864	53504	231.439	38848	240.971	98237.3	667.5
64704	40.4572	54592	297.812	139712	195.296	104704	507.331	133504	2169.95	110146	685.3
74944	168.783	80768	1480.96	76160	157.207	60992	164.466	54464	243.683	67480.7	191.35
33728	-10.6665	46272	303.833	77376	166.81	79552	264.67	62656	264.67	157159	809.01
57600	122.977	65792	360.643	75136	132.769	58880	245.873	119232	540.597	67022.3	243.86
40128	72.8611	91008	382.19	71616	138.874	54144	225.788	31488	182.697	75033.2	237.63
68352	99.1879	32448	86.9943	67456	96.6386	93888	296.49	56320	183.544	71507	182.45
131008	145.163	62912	299.806	86720	192.631	65856	344.921	78208	238.287	73757.9	259.88
53184	64.1111	92032	2191.19	66368	180.177	53632	214.375	48192	158.337	61552.4	214.49
99520	161.763	86336	981.682	138624	234.051	45120	148.38	47104	84.3127	66469.6	235.85
69312	121.389	53248	573.556	82432	210.052	78208	226.806	64448	211.006	61726.8	240.3
50624	126.514	47872	420.801	86784	209.102	61120	292.559	52160	248.082	51238.2	212.71
99584	239.894	46848	447.108	84416	192.631	60800	277.963	49408	109.1	62867.8	214.49
92288	195.296	66624	548.021	62976	164.466	110720	373.749	92928	708.355	44333.6	233.18
88576	192.631	72512	361.448	49856	94.1185	60736	237.221	76096	177.685	56524.8	225.17
69056	153.853	43904	324.079	46400	195.296	87232	406.891	115584	355.851	62269.7	129.05
43776	72.0995	61952	553.03	96896	185.674	92672	261.736	47232	123.936	84788.5	26.7
70464	169.577	83136	500.488	59712	171.576	81536	291.261	67456	167.992	47912.3	365.79
38336	98.3348	69184	212.925	80384	181.014	175488	619.9	61056	212.925	55297.5	155.75
99264	197.09	53632	258.257	64576	113.32	96704	396.107	44416	91.3516	67824.2	278.57
59520	134.447	60544	316.244	58048	58.7517	93056	149.463	110656	408.717	54434.2	204.7
45568	205.807	123584	735.043	48768	30.7341	46912	59.7187	77184	219.766	48486.3	162.87
62272	84.3127	59648	473.006	53504	146.944	89792	506.184	100032	248.637	162561	796.55
43584	161.763	75392	586.793	46656	127.489	58240	281.074	106240	136.138	48152.6	247.42
36800	-20.3059	73152	632.82	32576	197.09	49856	261.736	56384	163.303	42914	115.7
49472	197.09	46656	107.317	77696	155.71	54272	328.435	106240	216.322	89360.4	254.54
80960	163.303	72512	421.746	68096	121.389	51584	124.899	49984	136.138	36288	219.83
74432	145.873	71744	585.455	89728	128.469	80000	326.249	63872	145.163	68034.3	314.17
58880	143.397	79872	462.463	65216	180.177	50304	186.532	87360	248.082	59620.2	224.28
58496	139.909	62656	280.449	31616	129.125	42112	166.026	89472	18.3265	114351	344.43
65728	140.602	65664	403.263	57152	164.466	70208	268.233	52096	114.235	56370.8	190.46
68864	152.013	73344	482.712	98048	171.576	41152	262.906	96000	340.343	93040.6	526.88
43968	151.281	78848	748.785	61888	129.125	62080	176.861	48896	114.235	129044	340.87
45824	36.8148	38400	105.549	45376	46.448	57024	159.093	44608	221.757	104286	248.31
46848	202.096	59456	219.766	50880	116.078	65472	177.685	39808	113.32	92869.7	352.44
55296	53.4884	89344	393.458	71232	270.634	104256	383.044	53504	80.872	81801.7	210.93
31168	137.844	46272	301.813	58240	122.977	58304	184.394	46976	156.457	187370	744.93
75840	112.408	70464	337.325	224384	941.029	132736	754.008	49664	284.852	41015.6	121.93
66560	102.924	65280	768.125	53760	55.3919	88512	314.141	90944	151.281	99518.9	584.73
53312	182.697	53568	405.98	143232	491.515	41920	57.0671	69056	255.962	48829	205.59
38784	163.303	58496	516.609	84544	138.874	38080	233.003	76800	299.14	37307	150.41
108352	272.448	82880	963.39	70592	128.469	63936	126.514	43968	72.0995	85132.9	215.38
75904	103.795	49152	254.821	103040	182.697	82560	279.825	67712	197.09	54863.2	331.08
52928	137.844	82688	692.198	81728	115.154	43776	178.513	46144	133.439	82854.5	246.53
44928	115.154	78080	904.262	47936	122.977	86400	291.261	85824	377.102	92110.5	280.35
53888	44.8257	45440	348.008	52864	76.4465	47744	192.631	49792	166.026	64731.5	230.51
75392	117.626	116608	475.145	53632	146.944	68672	144.101	46848	94.9553	56721.5	216.27
60736	105.549	47488	319.071	86336	203.944	56640	210.052	50816	173.189	111781	267
50560	122.977	47936	325.524	43648	99.1879	81856	363.874	84352	256.533	89471.7	44.5
38976	129.125	94272	923.534	56768	21.8487	60032	168.783	44032	222.257	56662.7	220.72
67328	89.7078	56128	431.318	143808	505.039	67264	255.962	126592	419.859	79294.5	192.24
48064	25.3877	88256	625.608	42880	154.594	69248	387.348	100736	296.49	87162.1	283.91
74304	86.1866	57984	389.955	53504	107.317	45440	94.1185	75968	239.894	52368.5	202.03
67776	160.996	85184	771.698	80640	153.115	85184	271.842	65024	201.178	61081.6	180.67
41856	90.5282	44480	902.147	95552	146.944	97152	488.194	80960	285.487	58446.3	146.85
48896	14.8183	39680	356.645	40512	86.1866	83840	326.976	62208	186.532	45301	254.54
54592	160.996	69632	668.69	72512	213.408	76096	274.275	90496	440.126	56409.1	290.14
38400	15.6942	139584	1959.39	87040	268.233	40576	251.43	79552	181.854	73850.4	355.11
92288	216.322	57280	647.512	38784	19.2057	119488	526.066	87168	336.575	52733.4	175.33
37248	139.909	49280	186.532	57344	113.32	53184	163.303	49088	119.499	37255.4	151.3
86528	173.189	52928	350.342	45632	79.0399	59840	124.899	169344	297.15	34802.6	178
82880	100.044	67776	1509.68	74560	175.63	76864	250.309	42368	88.6185	48136.5	102.35
71104	128.469	57600	278.583	56512	138.874	49600	211.964	107136	381.337	78350.3	437.88
53120	26.2754	50048	265.261	52928	45.7518	75968	225.788	72704	212.925	90046.6	204.7
71552	131.769	45696	352.692	80000	138.874	92864	324.079	64704	165.244	43283.4	166.43
50752	137.16	96640	550.519	80128	194.404	44160	53.4884	45568	110.598	80009.2	45.39
79744	122.023	45760	243.683	43008	151.281	60736	219.766	47680	168.783	130917	706.66
52928	162.531	61184	341.862	77568	135.46	80320	217.301	66880	239.357	117808	534.89
58048	168.783	141056	2082.04	71808	129.125	62784	140.602	83520	309.976	138279	300.82
39744	49.9497	40640	179.343	51776	158.337	52800	221.757	81664	296.49	134913	673.73
66880	93.0076	62016	359.038	67968	115.154	84864	238.287	114368	564.478	43117.8	230.51
73280	175.63	62016	212.925	68224	128.469	46464	198.444	42688	121.389	44293.5	175.33
59264	135.46	45632	207.213	43968	62.3948	67072	195.296	62144	223.261	39721.6	219.83
57856	82.7184	164416	1880.28	45504	119.499	66432	231.96	80448	234.577	47769	349.77
48704	92.1781	104320	1152.75	50240	52.7776	59840	239.357	63360	322.64	58848.6	268.78
54400	158.337	48064	335.08	60288	149.463	37888	176.861	39296	87.805	35225.3	106.8
241920	833.26	105536	605.871	84800	193.516	55296	293.864	44736	181.014	45735.3	161.09
43200	56.1087	97088	1058.59	65536	71.0874	58496	276.113	56064	169.577	65956.1	301.71
53632	117.005	42432	173.189	47872	197.992	47040	200.263	69696	223.261	51123.4	181.56
64448	42.0609	66496	183.544	65280	158.337	91456	246.975	79872	211.964	47513.5	214.49
49280	42.9802	88128	400.564	49856	123.936	86208	343.388	57472	250.309	66077.2	267
44096	83.5142	120064	638.654	83072	185.674	57472	191.749	66752	244.228	96736.8	322.18
73344	98.3348	85440	388.215	50496	41.1437	51712	138.874	80320	242.594	48640.3	230.51
67264	117.005	66624	590.827	109632	439.138	60800	223.261	41024	257.681	51922.6	140.62
45056	117.626	55232	237.221	55488	214.375	85760	278.583	96576	309.976	201172	1131.19
83264	145.163	64704	453.185	52672	224.774	63232	224.268	75328	211.006	58281.6	227.84
54400	254.821	66624	422.693	71296	192.631	82688	84.3127	50560	205.807	61804.3	194.91
66816	82.7184	95936	521.315	62016	131.105	82432	397.884	48448	205.807	95670.5	323.07
62272	173.189	47168	166.026	45248	62.3948	50944	224.268	38592	245.323	63711.5	245.64
60288	95.7953	65088	224.774	53760	9.57598	71872	141.645	74624	261.153	84898	384.48
65344	160.996	67968	1237.92	56448	67.5763	115072	341.102	55168	236.69	98129.6	454.79
46656	181.014	49792	243.683	60224	99.1879	68736	278.583	59904	160.996	86349.6	306.16
44224	54.4387	78784	327.704	62656	159.093	110528	500.488	149888	361.448	98547.9	281.24
60736	115.154	99648	841.067	55936	34.1027	113920	479.454	34432	49.2465	92797.6	314.17
63616	48.3112	87744	1014.58	69056	159.853	104576	563.194	76160	305.867	52226.1	284.8
50560	36.8148	101568	643.067	70336	183.544	204544	1662.22	53440	82.7184	179218	712
70656	266.446	57536	344.921	49152	164.466	108032	515.44	65984	184.394	61621.8	314.17
42752	105.549	58176	307.915	83712	303.158	53312	181.014	79360	231.96	56136.8	245.64
81408	218.777	45440	205.807	57920	341.862	44672	141.645	54912	134.447	75429.3	341.76
47168	207.213	94784	635.73	60096	181.014	85184	348.785	98112	375.422	61809.6	284.8
49216	88.6185	42368	246.975	76352	162.531	62208	173.189	87424	282.957	67682.7	341.76
54848	72.0995	37632	250.309	121600	73.8803	96128	246.975	70400	197.992	57892.7	396.05
61248	131.769	107648	570.947	56384	185.674	92160	258.257	105792	350.342	77277.8	219.83
55744	66.83	42752	349.563	65472	127.489	96640	186.532	71936	192.631	55253.9	221.61
63552	140.602	42112	419.859	48064	166.026	45184	175.63	76032	199.352	95027.1	724.46
52608	65.0966	63040	277.963	47168	93.0076	57728	198.444	105664	300.473	66172.4	443.22
87552	50.8896	50112	581.46	139456	374.585	75584	350.342	54464	137.844	56288.9	283.02
90112	155.71	62592	468.759	92288	206.744	47936	280.449	45056	272.448	96738.5	316.84
120448	95.7953	54144	351.907	63872	126.514	85184	188.258	67008	450.135	57603.5	127.27
44544	98.3348	75008	528.459	73792	130.112	155008	814.074	115712	139.909	59409.3	320.4
43264	119.499	59520	355.851	64448	154.594	63744	230.402	53888	261.736	86470.6	532.22
70720	133.439	73280	777.09	56768	170.375	50240	234.051	100864	376.261	88449.1	575.83
119808	197.09	41984	179.343	55104	86.1866	60544	196.191	52032	184.394	56337.9	211.82
64512	209.102	63552	432.287	83648	173.999	80000	228.341	86528	208.156	64808.9	186.9
61120	96.6386	149504	1200.23	95040	214.375	56192	162.531	80256	294.518	54043.5	197.58
71232	180.177	62528	1459.8	56256	80.872	45440	212.925	143872	735.043	66387.8	297.26
105408	341.102	55744	375.422	85824	222.257	67456	276.728	36864	228.341	38990	158.42
38848	168.783	73088	448.115	72960	219.766	56256	273.664	43456	188.258	63975.9	279.46
89344	153.115	75264	389.955	87168	210.052	177792	644.545	68160	175.63	52804.6	278.57
123840	110.598	52416	169.577	46976	60.6889	61952	91.3516	61888	323.359	110016	608.76
196672	518.956	49920	226.806	79744	146.944	129280	121.389	63552	207.213	39796.3	147.74
62336	115.154	66880	324.079	48896	24.5012	84928	250.309	70016	234.577	86393.2	230.51
46784	72.0995	48832	209.102	49984	95.7953	58176	158.337	57536	270.032	68334.2	274.12
79744	131.105	45632	217.301	172672	196.191	56064	141.645	71552	237.221	119204	402.28
85632	158.337	56000	718.241	59904	82.7184	122048	366.318	81856	231.96	83168.7	201.14
43072	12.1946	49152	372.084	93312	189.997	48896	228.341	65216	237.221	56842.5	279.46
58176	153.853	69952	305.188	60224	163.303	80704	417.044	55744	209.102	110859	237.63
48256	72.8611	56832	259.991	92480	218.777	51136	292.559	46400	72.0995	75160.5	258.99
40896	-2.82691	80640	831.32	48704	214.375	118336	109.1	103232	427.462	65818.2	451.23
58112	62.3948	85824	759.269	65792	235.631	72000	271.842	69632	138.874	70035	249.2
83648	159.853	54528	378.79	45376	107.317	62976	248.637	51968	211.006	84828.6	330.19
46144	62.3948	93376	1261.73	52032	176.861	62400	299.806	104320	438.153	105959	294.59
71616	72.8611	73152	1102	54400	116.078	61440	348.785	93312	262.906	92495.9	281.24
42432	93.0076	76864	359.839	70720	191.749	75648	323.359	110016	254.821	33538.8	181.56
97920	211.964	112128	1009.81	76544	158.337	71872	252.556	57216	172.381	96222.4	279.46
55616	117.626	50688	500.488	70336	108.207	85376	224.268	63872	372.916	61294.3	242.08
41920	-18.5462	47936	297.15	46784	245.323	65792	184.394	43776	145.873	68924.3	426.31
56768	62.3948	81344	469.817	65728	182.697	37120	102.924	52864	74.6473	51998.2	155.75
45504	94.1185	50112	145.873	43520	155.71	56960	157.207	68992	163.303	76369.1	277.68
122432	469.817	63360	348.785	147968	292.559	60416	155.71	82432	438.153	51853.2	320.4
80256	173.999	63616	429.385	64448	134.447	92608	325.524	53632	99.1879	76884.4	210.04
71232	279.825	54720	533.279	44864	119.499	58496	149.463	66496	115.154	41166.1	108.58
52480	154.594	51648	246.975	98240	314.141	58304	132.769	59584	223.261	36244.4	151.3
65344	149.463	43520	178.513	37696	38.6321	51776	191.749	75520	285.487	59866.7	217.16
50880	150.189	159872	2159.41	50368	137.16	56576	201.178	90944	318.362	45484.3	269.67
60160	178.513	109504	784.342	49664	229.369	72704	221.757	47360	132.769	53787.1	325.74
50624	118.56	70208	568.35	60736	173.999	66752	238.287	52416	223.261	65685.6	380.92
85184	126.514	83264	1456.3	53504	174.813	60096	223.261	94848	299.806	35141.6	-29.37
41600	115.154	56832	585.455	66432	130.112	64704	235.631	75200	223.261	71826.6	239.41
70080	149.463	65024	422.693	82176	215.346	73984	289.968	53824	106.431	48181	124.6
52288	89.7078	94848	877.171	110272	346.461	108480	464.551	82880	239.357	67970.2	326.63
41600	111.501	63744	350.342	78912	195.296	69376	207.213	86912	316.244	43040.4	122.82
76544	144.101	57088	364.687	55744	115.154	50048	142.344	84864	241.511	37917.6	199.36
51456	146.944	41152	215.346	139136	250.309	57024	138.874	116544	185.674	88312	406.73
88000	221.757	51456	251.43	59520	216.322	42880	122.977	70272	217.301	50121.2	129.05
28160	10.4484	90752	1131.09	75648	167.992	79616	564.478	110080	339.586	147870	250.98
63552	150.189	57280	168.783	43328	172.381	25472	-45.057	42944	245.323	76493.7	238.52
39808	-8.05036	101632	459.348	72960	204.874	65152	149.463	70592	312.052	80723.9	136.17
111808	215.346	62848	299.14	92160	122.977	43456	108.207	64640	401.461	40416.7	169.99
74240	106.431	88256	625.608	73472	154.594	66816	240.971	85056	211.964	52513.6	179.78
83008	156.457	107136	789.828	47040	122.977	62912	65.8381	83904	181.014	54763.5	146.85
81024	173.999	76800	383.901	72576	89.7078	91008	272.448	58560	206.744	48477.4	183.34
51264	110.598	69504	647.512	78208	100.044	72960	242.594	61440	217.301	76459	276.79
81920	199.352	45632	373.749	104896	225.788	74048	307.915	44864	258.257	57582.1	199.36
45888	59.7187	68160	1921.74	93120	181.014	54656	183.544	41408	138.874	86160	302.6
40768	-21.1871	77120	526.066	70976	167.992	49728	248.637	66112	168.783	78757.9	262.55
39040	52.7776	83776	561.913	64448	178.513	63424	169.577	43776	138.874	54677.1	243.86
85760	141.645	57984	423.643	52096	121.389	54912	250.309	43136	72.8611	82016.2	250.09
90496	185.674	53824	299.14	50880	124.899	59648	203.018	55168	213.408	45319.7	153.08
98624	178.513	55744	463.506	94080	222.257	55744	206.744	50112	90.5282	92862.6	339.09
29632	68.5747	107648	693.796	108736	478.373	80064	197.992	46784	82.7184	62378.3	174.44
92800	151.281	81472	808.41	77184	150.189	44352	28.9464	59584	327.704	62899.9	100.57
67904	118.56	98944	1935.77	65536	46.448	88000	546.776	46656	101.192	51841.6	278.57
47744	147.661	71488	631.371	48832	208.156	70720	271.842	54528	153.115	52922.1	231.4
72896	112.408	58048	399.668	41984	6.96134	63808	190.872	54912	140.602	37398.7	179.78
46976	92.1781	63296	731.65	58880	231.439	55424	256.533	79104	311.358	68817.5	161.09
58304	131.769	66368	335.827	51200	50.8896	94080	452.166	85952	276.728	141050	1732.83
38464	250.309	78592	438.153	52608	153.853	62016	256.533	74176	261.153	53002.2	219.83
37824	35.005	91008	988.636	54464	151.281	86912	282.957	63936	221.757	29973.4	42.72
119040	102.924	76544	529.66	178624	676.431	66816	287.399	38336	126.514	67451.3	293.7
61376	140.602	52736	234.577	50944	120.442	79040	428.423	47488	132.769	43463.1	108.58
69568	154.594	56192	416.11	84352	263.493	83712	295.174	49344	245.323	34403.8	92.56
88640	165.244	96960	719.903	82816	221.757	48576	145.163	42368	153.853	70497.8	380.92
48576	75.6738	76288	467.703	39872	248.637	54720	252.556	51392	90.5282	108066	588.29
63360	58.0286	94528	598.983	65024	183.544	50432	111.501	63168	178.513	68096.6	240.3
176320	551.773	73088	429.385	43584	122.023	60736	193.516	68672	287.399	62990.6	215.38
75328	136.138	48960	388.215	54848	94.1185	90560	409.634	68992	234.577	43392.8	266.11
31936	-19.4256	68096	453.185	78848	257.681	52352	211.006	76224	355.058	41798.8	121.93
71424	102.056	72128	510.789	62080	207.213	97024	397.884	69248	182.697	146317	422.75
62720	115.154	60736	459.348	79936	225.788	36160	37.7225	142720	392.579	59412.8	205.59
67200	146.944	86784	659.525	49664	42.9802	124864	431.318	84288	239.894	56077.1	356
44416	166.81	49216	328.435	78272	167.992	93440	338.077	59968	216.322	37301.7	114.81
68736	105.549	50304	352.692	51456	122.977	43136	132.769	60096	383.901	45839.4	242.97
72640	192.631	82624	449.124	115968	197.992	58496	285.487	55680	305.867	61170.6	256.32
47616	181.854	69696	619.9	59456	233.003	79936	367.136	64576	176.861	57672.9	181.56
97472	151.281	60992	375.422	42560	88.6185	101696	386.484	67968	233.003	82924	386.26
45056	24.5012	129472	1056.09	95488	282.957	139328	355.851	101248	209.102	64501	179.78
94144	126.514	83264	947.679	47424	57.0671	99520	293.864	59840	202.096	52583.9	274.12
65792	162.531	111744	581.46	48576	85.1139	69056	141.645	43904	169.577	145147	459.24
83456	100.044	62400	518.956	45824	196.191	61120	257.681	41728	231.439	53049.3	214.49
47040	74.6473	38464	337.325	41856	2.60943	48128	130.112	74368	208.156	122837	633.68
77824	153.853	137088	1516.95	63168	126.514	55808	221.757	86912	359.839	69926.4	194.02
62016	131.105	61248	400.564	52992	189.126	64896	196.191	49024	102.924	56599.6	342.65
36416	209.102	91840	515.44	69888	169.577	58112	274.886	67072	153.115	38802.2	70.31
77696	121.389	67072	483.803	42752	37.7225	116096	432.287	70464	274.886	59680.7	213.6
96192	120.442	48192	349.563	80192	142.344	54080	122.023	51392	107.317	75769.3	235.85
53760	111.501	62080	475.145	86976	216.322	63232	211.006	39936	211.964	73838	461.02
52544	35.909	45696	239.357	76736	173.189	54976	183.544	70208	196.191	40674.8	106.8
57664	22.7318	80128	382.19	78336	193.516	73024	270.032	44608	109.997	58225.6	245.64
54528	133.439	52992	359.839	88704	192.631	91648	317.654	58688	185.674	71859.5	226.95
54528	155.71	95488	345.69	65984	172.381	103808	211.006	63744	244.228	61183.9	206.48
50816	94.9553	47360	267.04	87680	-34.3281	67008	203.018	58560	164.466	96290.9	402.28
54848	140.602	46336	197.992	141440	458.315	51584	220.76	36480	47.3783	88578.1	66.75
54848	245.323	97664	643.067	51008	193.516	117952	344.921	82304	429.385	50730.9	342.65
99456	124.899	42240	180.177	56704	79.0399	59200	181.014	65792	164.466	77927.5	284.8
74304	103.795	53760	166.026	59840	312.747	105216	326.976	67520	249.75	45047.3	145.96
32832	144.101	61440	364.687	67840	110.598	56448	135.46	70016	149.463	55239.6	226.95
37312	162.531	125568	1115.13	102912	167.992	63616	179.343	63488	174.813	98089.6	398.72
74624	147.661	45696	533.279	43264	189.997	112128	852.924	34880	239.894	53426.7	154.86
70528	75.6738	65792	423.643	91584	251.43	84480	627.043	88128	355.851	42203.8	63.19
87616	132.769	28992	174.813	64128	177.685	63744	186.532	63936	273.664	55020.7	208.26
57792	44.8257	53760	435.21	45056	34.1027	60096	179.343	73088	254.821	38695.4	210.93
113152	118.56	62656	379.637	68288	234.051	80640	241.511	95104	278.583	36927	126.38
39104	43.9018	54912	357.441	69056	183.544	46464	111.501	97920	800.922	45120.3	59.63
40256	51.8322	38528	145.163	156416	364.687	118208	586.793	85312	271.842	49331.8	159.31
120832	303.158	60864	365.501	87616	217.792	76352	346.461	60736	102.924	42080.1	165.54
48896	64.1111	122176	941.029	77696	94.1185	67392	292.559	42880	70.3311	52759.2	249.2
189696	289.323	53312	305.867	78976	176.861	54400	117.005	150208	325.524	49265.1	149.52
52352	100.044	29504	289.323	72576	141.645	58816	289.968	59392	189.126	125803	331.97
84480	179.343	75392	570.947	63552	173.999	75328	320.494	51776	174.813	59381.7	234.07
60480	85.1139	84992	1136.46	48000	60.6889	106048	509.634	45504	70.3311	59353.2	218.94
58368	116.078	63424	453.185	52480	86.9943	51648	178.513	56064	227.828	36053.9	64.08
67584	85.1139	76352	594.89	95296	228.341	64896	254.821	77440	286.76	49911.2	165.54
121152	60.6889	79552	986.312	106432	73.8803	55936	212.925	85248	244.228	50779.8	211.82
60480	118.56	51008	312.052	52288	119.499	93760	291.261	64512	193.516	47113.9	137.95
93888	142.344	114112	954.379	53760	166.81	74240	299.806	53568	101.192	78881.6	264.33
103296	243.683	71360	319.781	77120	117.005	60928	249.75	84800	242.594	73760.5	173.55
69312	60.6889	75136	784.342	62720	219.766	75776	194.404	73920	198.444	67843.8	283.91
98560	199.352	74176	573.556	51712	33.4272	88768	193.516	32064	23.6159	69456.5	405.84
64768	150.189	60416	815.971	57472	133.439	68672	211.006	85952	428.423	44208.1	206.48
44992	187.393	61696	530.863	111296	337.325	66624	270.032	68032	250.309	76297.9	251.87
55680	210.052	48064	396.995	62656	81.6616	67776	347.234	98624	385.621	117958	453.01
40128	137.844	73024	446.104	74880	206.744	131776	394.339	70208	234.051	51880.8	292.81
81920	182.697	71872	341.102	61568	128.469	55040	238.287	33280	220.76	48978.5	213.6
42368	185.674	52672	203.018	52416	94.1185	48256	240.971	147840	505.039	38467.6	182.45
79616	155.71	47872	256.533	57280	79.0399	81344	322.64	138944	489.299	57064.1	371.13
46912	147.661	155328	1229.11	110464	203.944	103616	505.039	63808	245.323	41716.1	49.84
86656	109.1	71680	417.98	74432	211.964	195264	1270.78	57728	165.244	68048.5	429.87
70656	144.101	97152	893.74	78720	294.518	78592	273.664	65472	346.461	54585.5	214.49
64256	192.631	51456	264.67	64832	161.763	64128	281.074	79552	294.518	48973.1	201.14
93312	165.244	115072	700.227	51200	27.1644	49408	177.685	46080	136.138	62060.6	236.74
94976	161.763	91072	1112.49	147840	497.103	116224	435.21	45056	102.056	80512.1	486.83
67840	122.977	113664	1484.52	70656	163.303	98112	305.867	62528	236.69	78681.3	247.42
64256	137.16	75136	441.117	60480	91.3516	44096	223.261	203072	8375.38	40450.5	88.11
74560	167.992	43584	312.052	76864	177.685	63488	89.7078	41856	19.2057	70872.5	291.92
70656	116.078	50816	624.175	113344	77.2216	41344	261.153	50880	143.397	53743.5	147.74
69248	153.115	42944	396.995	74816	120.442	62912	271.842	52800	134.447	75658.9	556.25
93184	154.594	46912	302.485	35456	82.7184	61440	240.971	70848	282.957	107968	291.03
47232	184.394	39552	234.051	67008	102.924	64448	227.828	55616	187.393	53828.1	197.58
64768	164.466	84160	2133.3	57792	200.263	63744	172.381	65792	170.375	65803.9	288.36
63424	139.909	58368	548.021	48768	72.0995	77824	396.107	64384	242.594	37129	218.94
76032	108.207	106432	415.178	199936	455.229	48384	189.126	45760	79.0399	52756.5	191.35
49984	153.115	74240	515.44	70208	129.125	59264	336.575	79040	209.102	43346.6	235.85
40640	-37.9497	107008	866.981	63488	133.439	68288	225.788	69760	258.257	120656	446.78
40512	20.0857	61312	297.812	76416	200.263	43840	65.0966	66560	230.402	53343	248.31
69824	107.317	56640	94.9553	45184	166.81	55040	197.992	72640	280.449	82227.1	251.87
82176	133.439	60608	325.524	40064	6.96134	62144	225.788	51776	227.828	98176.8	409.4
43136	46.448	68096	570.947	67904	108.207	90944	249.75	48256	122.977	123071	555.36
53376	101.192	86784	1051.12	58624	118.56	51264	64.1111	50688	152.013	41137.6	267.89
90624	77.2216	118848	988.636	68672	218.777	94272	327.704	154048	570.947	58196.2	195.8
70912	116.078	112320	1249.77	82816	167.992	150336	351.907	64000	202.096	161284	432.54
95808	-53.0143	60288	282.328	184576	684.266	63104	265.261	74688	231.96	57069.5	118.37
39936	27.1644	54464	207.213	80384	19.2057	71424	181.854	65472	272.448	56487.4	250.09
110976	222.257	88512	714.929	87744	250.309	92800	338.077	36416	72.8611	68299.5	123.71
69824	139.909	81088	533.279	54848	143.397	54656	127.489	64832	162.531	56725.9	248.31
79424	141.645	57024	403.263	56960	101.192	66304	292.559	54016	152.013	38769.3	97.9
93056	180.177	108032	4549.09	65152	213.408	59008	192.631	59968	238.287	65124	219.83
66240	137.16	77440	1435.51	77248	161.763	92544	341.862	106688	372.084	59094.2	211.82
74944	119.499	77504	381.337	46592	128.469	45120	205.807	56896	276.728	39322	282.13
75520	248.082	54208	335.08	63424	131.769	74752	274.275	51968	319.071	63527.3	210.04
59072	178.513	53248	404.166	100160	201.178	69504	234.577	77696	390.828	64176.1	481.49
65728	123.936	69824	538.146	64064	218.777	77632	224.774	69504	191.749	154170	574.94
60032	0.869758	76928	647.512	54336	77.2216	46336	267.04	150464	446.104	83250.6	208.26
67328	177.685	60800	312.747	94144	253.12	90240	426.504	68096	211.964	47655.1	397.83
68544	124.899	51392	289.968	54912	131.105	46656	268.831	37248	170.375	42085.4	144.18
50304	80.872	46656	122.023	51840	77.2216	70272	196.191	94464	278.583	73810.4	331.08
49024	51.8322	88512	1063.6	66304	181.854	55168	129.125	46400	110.598	72794.9	159.31
130496	314.141	71616	593.532	94528	259.991	44992	86.1866	57536	203.944	48990.1	460.13
67456	108.207	53952	414.249	54016	75.6738	55104	159.093	51456	119.499	51342.3	189.57
83008	132.769	44352	216.322	108928	197.992	65088	216.322	73728	297.812	70124	214.49
60864	94.1185	68288	1000.34	61056	137.16	61056	222.257	53696	89.7078	70884.9	322.18
83264	92.1781	70848	393.458	45504	114.235	63296	239.357	53824	127.489	87618.7	412.07
38464	-14.1618	59008	349.563	50880	56.1087	82112	218.777	75136	199.352	73267.5	471.7
65792	167.992	37568	151.281	52672	191.749	65024	160.996	71552	217.301	44044.3	125.49
75968	104.67	54592	345.69	55936	245.323	81344	338.077	75264	318.362	45565.3	186.9
52032	94.1185	53824	297.15	67072	239.894	83584	180.177	73472	270.032	64004.3	169.99
94016	344.921	55680	332.85	73920	164.466	82496	371.255	43776	162.531	68530.9	299.93
87808	181.854	70784	769.909	83520	251.43	50816	134.447	59776	188.258	75821.8	235.85
61568	139.909	56960	436.188	69056	167.992	83264	324.079	80192	215.346	38182.8	148.63
64384	122.977	60224	532.07	143040	305.188	77568	287.399	122688	309.976	92399.8	489.5
78016	119.499	91328	687.427	107456	348.785	42752	145.163	96000	375.422	69269.6	202.03
72896	179.343	70464	386.484	64512	202.096	119360	449.124	77312	286.76	59859.6	198.47
85248	126.514	62144	532.07	62464	176.861	69632	222.257	94848	348.008	146058	839.27
83712	132.769	81792	379.637	48640	97.485	50752	93.0076	96960	349.563	58075.2	490.39
41792	187.393	72128	614.247	51584	201.178	53696	186.532	198080	879.224	103268	372.02
62848	129.125	65856	521.315	107136	312.052	70656	245.873	49408	197.992	87274.3	290.14
40320	35.909	52288	233.003	47616	194.404	84928	309.288	69248	293.864	60785.2	157.53
80768	163.303	124224	600.354	76096	148.38	102144	314.141	52864	241.511	84696.9	343.54
50880	97.485	59968	299.806	65472	86.1866	84480	326.976	64064	173.189	37305.2	89
67648	109.997	47552	197.09	76544	177.685	68096	346.461	56064	157.207	86827.5	385.37
51136	160.996	62016	252.556	69888	87.805	60736	234.577	65728	300.473	49950.4	142.4
55872	99.1879	73728	502.758	108352	312.747	74496	385.621	99456	259.411	78660.9	233.18
73792	188.258	59776	312.052	75392	134.447	122752	446.104	54272	134.447	51994.7	172.66
52032	58.7517	72128	833.26	68480	192.631	111104	234.051	69888	239.357	107654	586.51
60928	152.013	159040	2278.31	45952	84.3127	90432	312.052	65792	356.645	80566.4	151.3
65600	87.805	59712	364.687	46336	198.444	46272	57.0671	64576	207.213	121626	444.11
42816	0.869758	68608	665.62	63488	124.899	87488	167.992	46464	188.258	68236.3	272.34
61504	85.1139	68928	461.422	98432	168.783	53696	284.852	89600	299.806	54675.4	209.15
154496	155.71	50496	464.551	64640	110.598	185728	741.88	109504	308.601	199948	1049.31
60992	110.598	47232	276.113	83840	170.375	138688	377.102	77248	308.601	161772	699.54
70784	107.317	42688	316.244	52416	77.2216	64768	341.102	53184	153.115	77710.4	174.44
59968	51.8322	55744	188.258	59520	110.598	155968	345.69	88448	294.518	68603	287.47
44864	-33.6523	60736	217.792	106560	190.872	38208	19.2057	63104	217.792	67811.8	189.57
82880	185.674	38592	144.101	69120	211.006	53312	243.683	70144	234.051	33798.6	186.9
48000	181.854	77760	570.947	44736	137.844	119104	281.074	61312	228.341	108943	286.58
70080	147.661	120448	993.301	84544	143.397	42304	223.261	45120	252.556	45793.2	246.53
46720	128.469	51840	453.185	94976	173.999	52608	270.032	49088	189.126	62018.8	284.8
125184	-1.0872	68288	374.585	94784	211.006	152768	576.178	81216	193.516	109598	411.18
56000	38.6321	126080	1289.09	50816	100.044	63296	228.341	31232	72.0995	90057.3	453.01
76800	180.177	77440	511.948	106048	198.444	66304	120.442	88704	261.153	77176.4	315.06
62336	14.8183	84288	556.818	53248	121.389	69568	239.894	52160	167.992	55052.7	201.14
55552	81.6616	88960	355.058	84096	372.916	64896	130.112	57472	70.3311	111339	318.62
58432	106.431	148608	2612.39	56192	55.3919	58560	108.207	54592	162.531	60909.8	241.19
57856	59.7187	45184	250.309	73344	160.996	47360	137.844	67328	237.221	37108.6	195.8
73664	129.125	63360	391.702	200000	850.936	48896	219.766	78528	329.9	78563	174.44
46656	61.4187	57600	149.463	55040	157.207	55936	188.258	122880	577.493	200220	1048.42
137152	354.268	53568	207.213	76096	146.944	52032	161.763	123200	409.634	96939.7	533.11
78592	190.872	61632	289.323	48064	67.5763	63168	241.511	60544	168.783	59281.1	242.97
46784	173.999	74112	489.299	88704	197.992	38912	223.261	96768	458.315	36972.4	100.57
72512	173.999	144960	1959.39	48832	141.645	84608	356.645	83008	0.869758	53123.2	137.95
63040	136.138	73856	565.766	96576	336.575	82112	495.98	66176	280.449	58302.1	178.89
49280	129.125	54208	203.944	67712	211.964	56576	95.7953	94912	273.664	116717	700.43
95808	270.032	75776	299.806	43392	64.1111	50432	179.343	82112	162.531	61089.6	224.28
61504	111.501	49792	257.681	84352	176.861	91456	325.524	49216	309.976	66986.7	242.97
41216	169.577	83392	862.94	105216	199.352	74688	191.749	138368	357.441	53931.3	209.15
54528	154.594	91200	1177.63	43008	67.5763	53632	159.093	52224	235.631	69645.2	409.4
73856	114.235	84480	523.685	72320	255.962	63808	241.511	60608	249.75	69124.5	138.84
76224	135.46	58176	276.113	55872	122.977	72128	203.944	58752	207.213	94751.2	208.26
55744	91.3516	43520	565.766	131392	464.551	94720	379.637	47424	225.788	102768	6379.52
33664	3.47942	80640	745.324	62080	165.244	59584	121.389	59264	223.261	73577.2	281.24
74816	126.514	42752	189.126	58624	79.8234	74752	198.444	67456	303.833	54451.1	249.2
58368	130.112	117952	682.691	63616	131.105	62400	129.125	43520	246.975	89827.7	308.83
68992	210.052	77888	1270.78	56000	203.944	50432	93.0076	55808	147.661	103680	570.49
86144	191.749	48000	503.897	67584	94.1185	43968	87.805	70272	198.444	79990.5	275.01
51328	119.499	66944	1520.6	53120	146.944	43968	287.399	46912	140.602	69700.4	471.7
52800	30.7341	76928	379.637	35264	159.093	44864	76.4465	49216	184.394	84240.3	176.22
58560	122.023	53504	328.435	73344	201.178	58176	274.275	121600	305.867	57069.5	234.96
61568	57.0671	110208	1509.68	114688	227.828	75712	200.263	65536	203.944	63260.3	161.09
45440	156.457	63424	274.275	82368	261.736	48320	240.971	63296	341.102	66805.2	275.01
35072	42.9802	104704	635.73	86336	237.221	93120	354.268	100416	237.221	58912.7	145.96
62656	98.3348	65152	451.149	41984	52.7776	42432	146.944	38208	221.757	45299.2	232.29
53824	131.105	61888	529.66	42240	49.9497	35776	141.645	61888	131.769	69106.7	286.58
66880	58.0286	59968	506.184	43904	43.9018	63488	259.411	70336	276.728	39330	183.34
40256	77.2216	38912	153.115	51904	147.661	53504	142.344	47488	131.769	47575.8	201.14
68992	84.3127	58432	446.104	65984	174.813	61056	123.936	57408	163.303	105170	662.16
47808	96.6386	61248	479.454	83520	155.71	53696	249.75	75584	211.964	178426	800.11
58944	76.4465	57728	157.207	66688	140.602	46208	129.125	70720	192.631	32006.2	239.41
60672	136.138	75392	426.504	59392	138.874	48832	-38.8598	57408	189.126	82002.8	420.97
45120	160.996	79488	415.178	66304	118.56	64064	168.783	57856	268.831	56064.7	188.68
57152	143.397	65984	695.398	84096	173.189	66816	258.257	62080	152.013	78870	44.5
34944	45.7518	62656	282.957	53184	192.631	44480	204.874	51904	268.233	142368	434.32
106368	224.268	72448	511.948	57856	145.873	57152	285.487	50560	303.833	55270.8	250.09
40960	38.6321	156608	2317.54	62528	151.281	67840	241.511	82816	245.873	52736.1	187.79
70720	98.3348	45120	131.105	54272	147.661	73792	276.113	27456	123.936	40310.8	108.58
35392	-1.0872	77120	693.796	75392	203.944	71040	284.219	48640	274.275	101078	347.1
83712	124.899	69184	604.487	42368	123.936	56384	156.457	43904	85.1139	46469.6	312.39
57664	65.8381	56256	237.221	76032	170.375	87424	457.284	138944	510.789	58793.4	162.87
65920	102.924	67648	377.945	75968	134.447	81728	282.328	57024	190.872	92802.1	53.4
50240	220.76	125056	1255.73	73536	173.189	56064	265.261	66944	245.323	66881.7	331.08
64192	136.138	49600	390.828	47232	69.326	53376	354.268	89984	398.775	69674.5	255.43
90880	215.346	112320	906.383	79360	144.101	48512	248.637	53120	65.8381	79077.4	303.49
71744	184.394	90048	649.001	52928	85.1139	72320	254.253	64704	155.71	73762.3	315.06
57600	60.6889	49856	201.178	140736	248.082	75072	394.339	152320	441.117	46924.4	187.79
115456	261.153	62144	359.038	64448	167.992	62720	224.774	53440	145.873	83077.9	255.43
52288	58.7517	55616	245.323	62784	136.138	35712	131.105	69504	228.341	37848.1	226.06
46848	69.326	88704	612.843	41536	199.352	52288	150.189	38656	86.1866	55248.5	249.2
118208	338.077	130240	654.993	61248	104.67	81728	242.594	55360	251.43	77401.5	299.04
43584	112.408	52096	218.777	62208	42.9802	53952	300.473	73280	113.32	112183	679.96
52928	159.093	46464	581.46	84224	389.084	84672	227.828	59392	157.207	62926.6	253.65
108608	231.96	67904	417.044	67392	111.501	54080	208.156	77056	292.559	74551.7	278.57
38848	23.6159	72832	363.064	42304	48.3112	78976	287.399	46848	82.7184	53870.8	149.52
54528	136.138	65536	837.154	115776	134.447	77952	300.473	44096	172.381	47600.8	358.67
63360	137.844	60032	558.087	55232	91.3516	77504	332.85	68736	201.178	31433	205.59
79872	162.531	93312	2159.41	93120	319.071	76160	169.577	96960	168.783	64968.2	285.69
53248	161.763	94720	747.052	61696	49.9497	70016	292.559	62976	105.549	91482.2	413.85
59072	88.6185	62272	453.185	88000	158.337	40256	245.323	59328	139.909	64403.1	336.42
46464	74.6473	56960	153.115	59712	52.7776	68992	287.399	17792	-13.2871	54407.5	291.03
81856	143.397	30720	-53.7257	93248	274.275	105280	342.624	90624	55.3919	74344.4	223.39
64512	100.044	182208	947.679	105408	234.051	39616	129.125	79424	234.577	87894.6	259.88
45440	191.749	77632	449.124	51008	100.044	45184	146.944	68160	256.533	70282.4	296.37
146240	392.579	95168	592.178	57920	124.899	92032	299.14	70080	175.63	125819	734.25
49408	148.38	82816	658.011	77632	223.261	61888	213.408	62016	166.026	43899.2	155.75
54976	147.661	94528	515.44	51200	189.126	50112	165.244	60288	296.49	74056.9	417.41
52416	173.999	34560	182.697	38784	175.63	61568	146.944	73088	160.996	64379.9	222.5
51456	148.38	69312	171.576	96000	257.681	72256	252.556	50624	82.7184	175302	712
52800	80.872	69120	443.104	56960	70.3311	68928	134.447	85504	445.101	105673	614.1
44672	234.051	57216	344.921	43456	4.34956	137216	241.511	57152	182.697	164890	760.95
44288	226.806	53824	363.874	65856	125.543	61568	181.014	61184	245.323	66426	294.59
63168	233.003	74752	593.532	72256	140.602	42112	184.394	84928	285.487	44770.6	74.76
46848	45.7518	61248	375.422	75520	140.602	52032	200.263	44352	181.854	66136.8	256.32
64896	111.501	53312	761.032	36032	268.831	96704	360.643	74624	321.923	76289	635.46
47808	21.8487	52800	397.884	65664	74.6473	70976	324.079	91712	303.833	77206.6	216.27
53504	65.0966	57664	406.891	73408	147.661	59456	167.992	64064	248.637	50854.6	149.52
38528	109.997	79488	1480.96	57792	117.626	62272	108.207	54464	149.463	46318.3	255.43
44224	137.844	83520	1000.34	60096	70.3311	47040	141.645	60928	217.792	64161	242.97
40064	110.598	81600	508.481	87360	-55.6306	61696	198.444	58560	337.325	87660.5	369.35
52800	85.1139	62656	585.455	89472	197.09	96640	490.406	115904	375.422	52012.5	193.13
63936	107.317	43904	264.67	103424	228.341	50752	168.783	60480	192.631	57974.6	176.22
127808	66.83	55616	335.827	47488	81.6616	92928	506.184	58112	102.924	53142.8	197.58
47680	176.861	98240	631.371	96384	215.346	158016	625.608	61760	214.375	41580.8	234.96
71872	158.337	51136	439.138	62080	145.873	44352	137.844	81472	278.583	49288.2	97.01
74816	166.81	115904	881.283	57280	153.853	53952	168.783	84032	234.577	38816.5	161.09
57024	175.63	53248	248.637	78848	173.189	65856	153.115	63104	249.75	63396.5	209.15
21120	-90.8024	53696	495.98	48064	86.1866	74560	294.518	89152	374.585	75073.3	187.79
49216	162.531	52224	312.747	47808	136.138	199296	912.775	64768	150.189	77767.3	277.68
63552	208.156	88448	475.145	46464	39.5436	50752	276.728	47616	204.874	54622.9	193.13
43840	136.138	49600	325.524	34112	1.73955	76928	356.645	130944	502.758	68392	289.25
42944	48.3112	58688	411.473	53568	-14.1618	57088	175.63	54592	101.192	72169.2	258.1
50752	106.431	129856	797.206	71744	171.576	44928	135.46	46592	90.5282	34350.4	112.14
46336	133.439	75456	344.921	46912	28.9464	57024	411.473	54208	149.463	58328.8	269.67
80512	204.874	84352	635.73	104320	204.874	112576	390.828	143744	294.518	76248.1	404.06
68544	79.0399	28480	153.115	55168	174.813	92160	258.257	142336	600.354	71641.4	195.8
58560	70.3311	73472	392.579	35712	-30.063	52736	230.402	179456	711.634	64224.2	192.24
85312	114.235	125056	887.488	43392	170.375	43648	173.189	88640	206.744	73724	360.45
57024	118.56	50368	204.874	64896	138.874	91520	238.287	90816	202.096	98086.9	502.85
118720	239.894	38080	521.315	77952	147.661	38208	67.5763	77504	250.309	68554.9	218.05
63232	90.5282	60736	448.115	62720	111.501	58752	96.6386	76288	223.261	76256.1	273.23
92672	201.178	74816	458.315	58560	49.9497	50432	215.346	62080	148.38	62165.6	283.02
80128	181.014	78592	510.789	58560	103.795	112064	254.821	61696	181.854	107619	435.21
55552	138.874	53504	155.71	60736	136.138	43904	226.806	63680	201.178	94024	341.76
38656	79.0399	53440	359.839	60160	120.442	59328	193.516	142400	501.622	47913.1	186.01
70656	174.813	86848	954.379	107200	464.551	71296	285.487	53760	234.051	59084.4	194.02
78976	181.854	49216	638.654	72448	145.163	63808	292.559	92288	325.524	50639.2	175.33
46336	102.056	44032	833.26	77824	140.602	85952	453.185	42816	60.6889	61750	283.91
46400	126.514	52672	432.287	56640	42.0609	89024	429.385	60352	210.052	62473.6	239.41
92544	214.375	147136	1862.15	76864	159.093	50048	262.906	73472	233.003	50244.9	176.22
111936	340.343	54016	522.499	65152	122.023	42368	86.9943	55616	245.323	65102.6	217.16
48192	78.259	62976	539.37	61696	190.872	82624	319.781	59520	159.093	68420.5	297.26
52160	63.129	38464	164.466	65856	187.393	94976	390.828	64064	255.962	146099	578.5
68224	122.977	62848	352.692	42496	69.326	64064	248.637	45376	105.549	69410.2	482.38
64576	109.1	78656	682.691	57920	179.343	46592	101.192	47808	155.71	68395.6	283.91
65600	115.154	62592	264.67	77632	224.774	71232	194.404	68288	204.874	71402	217.16
54976	68.5747	105984	1320.22	56896	167.992	51968	250.309	69120	242.594	110745	410.29
88128	276.728	53696	500.488	95808	169.577	62272	248.082	50560	50.8896	100433	359.56
83648	189.997	54976	342.624	50624	-21.1871	46784	126.514	51648	131.105	48068.9	402.28
92672	43.9018	57024	303.833	45952	98.3348	64576	282.328	77568	262.906	46594.2	151.3
86080	120.442	46144	335.08	54912	103.795	57024	139.909	53376	230.402	46520.3	166.43
42944	20.9667	44160	224.268	72832	163.303	149056	436.188	76800	208.156	63228.3	344.43
79616	120.442	56704	305.867	49408	120.442	82688	231.96	81024	248.637	47871.3	148.63
89024	166.026	67776	462.463	40064	43.9018	156992	448.115	59840	218.777	42946.1	144.18
52672	144.101	53440	380.486	105408	151.281	65728	202.096	65024	117.626	90690.1	263.44
63680	114.235	60096	268.233	52736	137.844	58304	133.439	67392	261.736	70945.5	474.37
81600	195.296	58240	389.084	117376	183.544	72256	217.301	52352	195.296	66374.4	181.56
86016	163.303	82176	499.357	78528	197.09	47680	95.7953	69376	224.774	83551.4	484.16
51392	149.463	64192	291.909	30208	23.6159	69888	209.102	88832	274.886	34322.8	194.91
80320	135.46	57216	365.501	54848	12.1946	66944	351.907	67712	173.999	55509.3	206.48
55104	145.873	54656	488.194	96832	245.873	72320	251.43	65600	297.812	29987.7	270.56
50752	117.626	59776	293.864	48960	159.093	94528	302.485	48384	231.439	52287.5	314.17
47296	78.259	117824	573.556	55168	91.3516	51136	177.685	52224	181.854	45066	117.48
42496	28.9464	95872	685.845	69888	122.977	81920	340.343	98496	319.781	53547.7	121.93
85440	137.16	63232	327.704	136960	234.577	126656	377.102	64384	201.178	57716.5	202.03
95296	197.992	58688	394.339	67968	101.192	72384	439.138	47808	166.81	63566.5	122.82
60992	151.281	70208	1310.8	80832	175.63	55488	153.115	51008	164.466	78281.7	202.03
67456	158.337	64704	343.388	66752	160.996	72896	237.221	95552	175.63	74236.7	217.16
90816	292.559	37632	297.812	79680	242.594	43776	143.397	56000	71.0874	68296.8	307.05
43712	77.2216	79232	581.46	54272	66.83	62720	230.402	58304	195.296	65180	255.43
72576	97.485	145728	1211.7	66944	175.63	51264	152.013	59200	162.531	56497.2	194.02
66496	76.4465	95616	697.004	110144	213.408	36672	224.774	43456	127.489	42688	179.78
39808	109.997	70976	689.013	51072	183.544	81280	282.328	55424	167.992	52647.9	256.32
50112	168.783	56320	271.842	46784	175.63	53824	213.408	50752	109.1	43758.6	220.72
38464	-30.063	53120	399.668	53184	36.8148	60160	241.511	88704	341.862	87007.3	133.5
49856	81.6616	67264	389.084	31744	221.757	76032	314.841	62144	177.685	93636	372.02
74304	211.006	88064	697.004	78784	182.697	81664	378.79	78656	214.375	65245	396.94
48512	116.078	42752	345.69	55936	88.6185	67648	272.448	57728	190.872	92355.3	437.88
43392	46.448	59968	446.104	49984	157.207	63168	217.301	73792	234.051	98150.1	257.21
61056	13.0685	58304	383.901	32064	-75.9311	44096	94.9553	70208	147.661	79163.7	320.4
43456	86.1866	61696	1152.75	40256	6.96134	89408	409.634	57472	207.213	99908.7	172.66
54272	67.5763	45632	229.369	54720	103.795	57856	134.447	93184	299.14	78379.6	356
65280	144.101	139328	1401.53	41280	165.244	109952	337.325	49600	116.078	70594.8	295.48
86528	236.69	83072	397.884	44672	42.0609	74368	282.957	69824	210.052	55436.3	169.99
60736	124.899	73344	522.499	58496	131.105	84992	305.188	110848	123.936	87427.4	170.88
53184	30.7341	73600	846.974	83904	174.813	71872	370.427	84864	113.32	69945.1	241.19
69184	127.489	67584	430.35	49792	65.0966	67072	403.263	45760	224.774	67488.7	259.88
75584	248.082	60544	374.585	57472	105.549	91200	233.003	44288	165.244	70134.7	255.43
61120	146.944	62912	419.859	95744	228.341	46976	125.543	78464	237.221	82535	357.78
70912	137.844	55680	314.841	46080	93.0076	96512	359.839	68160	152.013	48125.9	286.58
50752	175.63	65600	521.315	50048	129.125	77632	307.915	56768	197.992	59217.9	191.35
45632	94.1185	120000	970.207	80640	300.473	64192	197.09	66368	148.38	64087.1	315.06
62080	-9.79403	55168	306.548	51712	144.101	68224	215.346	55552	302.485	58649.2	379.14
61952	107.317	118272	752.262	50560	183.544	64320	207.213	108032	196.191	73804.1	319.51
99904	225.788	61760	359.038	78784	273.664	71616	200.263	62144	119.499	68133.1	260.77
53312	173.189	47936	170.375	49728	116.078	28096	254.821	53120	181.854	41430.4	182.45
41536	141.645	70272	359.839	117760	598.983	63168	181.014	47040	156.457	92530.6	464.58
60352	70.3311	56832	192.631	35968	35.005	96384	347.234	64640	245.323	63186.4	209.15
60544	117.626	54208	426.504	93504	305.867	104384	148.38	57728	179.343	46436.6	238.52
59584	71.0874	68992	511.948	77952	213.408	66944	233.003	43008	274.886	107048	398.72
43072	162.531	49408	332.85	57920	226.806	67840	230.402	63808	164.466	70577	275.9
55168	145.163	56128	254.253	59008	244.228	28736	56.1087	70464	315.542	54757.2	134.39
41728	116.078	57536	239.357	42176	79.8234	62144	212.925	46400	181.854	85319	562.48
46336	-3.69694	48192	341.862	61632	136.138	52928	200.263	41088	100.044	90832.5	323.07
43264	7.83251	86656	646.027	79424	80.872	72384	224.268	62784	189.997	57837.5	303.49
53952	83.5142	69440	743.6	69120	132.769	171072	745.324	41792	150.189	67031.2	201.14
55168	93.0076	99648	934.428	72192	141.645	87040	157.207	67072	282.328	85571.7	295.48
70272	110.598	105408	659.525	90944	216.322	103296	372.916	69568	297.15	53507.7	180.67
43520	50.8896	89024	677.99	38592	134.447	79744	244.228	50624	348.008	61790.9	271.45
90944	69.326	68864	305.188	77248	151.281	103872	330.635	49920	163.303	42942.5	141.51
69312	108.207	40576	210.052	48064	70.3311	97920	477.294	34880	113.32	91995.7	224.28
55616	100.044	60864	598.983	61696	279.825	76800	270.032	99456	323.359	70697.1	216.27
55040	76.4465	34880	222.257	134400	355.851	74880	214.375	48768	203.018	64918.4	230.51
57920	145.873	78336	1200.23	64960	131.105	56128	180.177	90560	309.976	65140.9	326.63
43584	128.469	105984	665.62	65472	161.763	104896	516.609	77824	274.275	165631	1285.16
93888	94.1185	42112	314.841	70336	159.093	56384	289.968	123072	1365.13	89226.9	520.65
82048	187.393	81856	513.109	58880	98.3348	51648	253.12	62080	197.992	30370.4	-73.87
49856	108.207	103424	673.323	68672	184.394	49920	94.1185	75904	245.873	68101	258.1
60736	161.763	74176	398.775	58176	98.3348	47872	131.769	44416	194.404	79233.1	369.35
65984	108.207	57408	411.473	84160	216.322	63552	207.213	72128	248.082	62939.9	203.81
81472	160.996	74048	459.348	67712	164.466	117504	430.35	52160	213.408	185638	547.35
119168	405.98	91072	1630.48	60992	112.408	49216	152.013	51904	132.769	58036.9	301.71
44800	207.213	65088	535.707	100800	114.235	79232	413.322	62144	175.63	62669.3	216.27
50496	121.389	73920	388.215	45504	246.975	81408	395.222	42304	167.992	108625	373.8
78912	123.936	72640	597.615	92096	191.749	108992	409.634	56256	217.792	56778.4	171.77
54848	117.626	65408	569.647	88064	203.944	49728	229.369	50176	203.018	44729.6	120.15
62336	120.442	119488	508.481	50112	-37.9497	71488	243.683	45440	147.661	53260.3	293.7
65856	83.5142	103488	1310.8	197504	556.818	47168	121.389	53376	237.221	44939.7	221.61
76544	146.944	60672	389.084	51328	64.1111	61824	268.233	62592	175.63	45026	183.34
53248	109.997	52352	131.105	41728	159.853	46784	109.1	139328	312.052	46109.1	219.83
138880	182.697	54912	338.077	70336	139.909	63616	236.69	76160	266.446	118767	432.54
52352	68.5747	187264	2112.64	85824	173.999	49664	121.389	57152	117.626	101844	421.86
79872	122.977	47360	199.352	84480	146.944	57984	173.189	35072	153.115	96729.6	54.29
88896	153.853	46848	259.991	52672	125.543	42240	234.577	75776	352.692	64579.3	269.67
54720	41.1437	76800	476.218	80256	105.549	106496	181.014	69312	154.594	60523.6	208.26
77184	125.543	214208	1813.22	60480	78.259	66496	400.564	45312	218.777	70210.3	257.21
44224	80.872	52352	261.736	85888	179.343	51904	208.156	60416	214.375	58201.6	178.89
43712	92.1781	40448	294.518	81216	99.1879	95168	357.441	60416	228.341	68011.1	269.67
39232	134.447	80832	479.454	109632	230.402	51200	153.115	46976	98.3348	71457.2	364.01
51840	102.056	78400	389.955	43072	171.576	35520	191.749	53120	120.442	71524.9	218.94
94400	231.439	85504	757.511	50880	80.872	109056	385.621	51584	134.447	62308	279.46
41792	80.872	71808	464.551	49280	187.393	77248	289.323	53184	100.044	77403.3	189.57
33024	-57.3072	62784	523.685	70528	197.09	53888	227.828	52160	271.842	47531.3	166.43
42624	123.936	72896	431.318	51776	148.38	30784	200.263	88960	430.35	48772	255.43
33152	-11.5395	64256	367.136	60480	142.344	80448	328.435	69504	210.052	114662	316.84
84672	120.442	55104	346.461	48896	20.0857	58240	258.257	61632	253.12	54962.8	148.63
66880	100.044	79488	482.712	41024	1.73955	69888	312.747	37248	293.864	37679.9	43.61
48192	77.2216	62016	375.422	91072	192.631	62528	221.757	95488	279.825	58653.7	183.34
45312	48.3112	53504	401.461	63040	133.439	48768	271.842	63744	153.115	45075.8	89
50176	113.32	40768	305.867	91200	240.971	47872	143.397	59392	261.736	75976.6	303.49
73024	112.408	47040	306.548	102016	168.783	61760	361.448	40896	129.125	55097.2	125.49
54336	118.56	57472	305.867	81984	160.996	63680	319.071	64384	164.466	55928.5	113.92
70016	116.078	59712	546.776	53696	124.899	49792	156.457	103552	315.542	82349	355.11
104256	127.489	50944	303.158	55808	163.303	47104	243.683	59328	137.844	92360.6	550.91
52416	108.207	89216	601.728	105984	189.126	79680	322.64	45184	100.044	108203	321.29
65984	122.977	49152	309.288	58560	209.102	49600	250.309	68224	194.404	104874	879.32
60928	74.6473	59520	355.851	38592	26.2754	108864	326.976	53824	319.071	93756.2	5.34
55616	67.5763	48512	330.635	73728	203.944	54208	102.056	58432	270.032	65927.6	186.9
61184	65.8381	56832	239.894	40000	-53.7257	59968	309.976	48832	118.56	86497.3	428.98
62912	140.602	51392	679.553	66624	174.813	61440	265.261	54976	263.493	66132.3	346.21
73152	127.489	59072	367.956	51136	146.944	59520	160.996	33664	126.514	64538.3	206.48
105088	175.63	55808	499.357	64896	127.489	77376	259.991	78336	265.261	67018.8	203.81
196736	596.251	90240	743.6	128320	336.575	77824	262.906	63808	235.631	41382.3	224.28
67840	152.013	49408	273.664	45184	205.807	59584	276.113	58496	183.544	98924.4	250.09
88192	276.728	53632	286.76	53568	110.598	75712	276.113	74240	224.268	74090.7	349.77
88576	244.228	85312	604.487	53312	40.4572	17984	81.6616	114944	535.707	60858.2	173.55
47936	104.67	82304	897.933	75456	218.777	62144	249.75	52288	131.769	36614.6	115.7
49984	153.853	43520	76.4465	58304	189.997	52864	245.323	77632	286.76	47134.4	105.02
45184	150.189	62400	647.512	76864	139.909	52800	242.594	63040	257.681	43307.4	181.56
35648	194.404	113856	936.623	63552	178.513	76416	196.191	72576	255.962	56744.6	271.45
50944	69.326	42432	363.064	106176	372.916	92032	267.04	59456	166.81	74469.9	252.76
98496	49.2465	84608	502.758	51136	67.5763	65792	206.744	47936	161.763	61414.4	250.09
58368	77.2216	61696	780.707	78848	157.207	49856	72.0995	51008	174.813	76065.6	485.05
37760	228.341	43840	374.585	50880	60.6889	72768	299.14	89152	239.894	94064.1	332.86
61120	87.805	51520	326.249	84224	308.601	50432	145.873	85312	59.7187	103341	364.01
67456	177.685	45376	281.074	77696	150.189	54336	236.69	52608	224.774	113037	530.44
53248	35.005	75264	379.637	53056	46.448	70656	291.261	43200	110.598	69733.3	525.99
71040	159.853	78976	563.194	79360	179.343	69760	203.944	36480	240.971	77689.9	463.69
59968	93.0076	53056	508.481	62400	187.393	114496	453.185	134976	282.328	127217	369.35
46080	109.1	89344	559.359	58304	97.485	85760	282.328	33664	146.944	47450.3	234.07
160832	245.323	50560	488.194	71616	87.805	63552	194.404	62784	229.369	45948	121.04
62784	182.697	84544	488.194	66048	45.7518	72896	239.894	53952	179.343	61776.7	207.37
80704	108.207	67200	250.309	55360	10.4484	56832	205.807	76544	196.191	90401.8	304.38
72512	267.04	62848	341.102	54080	22.7318	65280	289.968	44160	204.874	55224.5	202.03
52800	165.244	106432	471.941	98752	198.444	78208	253.12	61696	184.394	59933.5	269.67
59520	145.873	61376	198.444	130304	214.375	84928	288.039	76032	303.158	61015.7	142.4
50496	83.5142	55552	87.805	89856	192.631	51904	347.234	42112	205.807	73876.2	237.63
68864	122.977	53696	578.812	117952	238.287	81728	276.728	43776	53.4884	42900.7	158.42
122176	398.775	64896	438.153	102912	110.598	49920	170.375	66624	142.344	56905.7	198.47
52480	160.996	68544	586.793	54080	160.996	52096	158.337	47360	230.402	48454.3	153.08
60928	360.643	39808	225.788	45760	183.544	70784	294.518	82240	270.032	86637	468.14
52416	90.5282	94784	954.379	75520	117.626	63104	239.894	91200	291.261	55123.9	279.46
70976	130.112	58944	396.995	59840	94.1185	52480	215.346	53568	130.112	62183.4	207.37
51200	112.408	60544	433.259	100736	-38.8598	147968	378.79	68544	146.944	45598.3	353.33
67072	146.944	52800	349.563	71168	99.1879	47872	131.105	51392	132.769	58109	147.74
66688	141.645	57472	461.422	59520	79.0399	71872	177.685	74560	239.894	56126.1	253.65
71936	147.661	74048	484.897	52928	215.346	44928	104.67	69312	60.6889	57932.8	287.47
55488	55.3919	47744	401.461	52608	-1.95701	90432	337.325	52544	79.0399	48322.6	225.17
69312	119.499	43456	248.082	50432	198.444	48256	168.783	68544	259.991	46940.4	332.86
72384	173.999	77440	419.859	33024	74.6473	77888	287.399	146048	612.843	94154.9	177.11
61504	231.439	99136	1484.52	62400	189.997	90240	242.594	59520	193.516	85778.2	323.07
57152	166.026	122112	1723.49	49024	93.0076	161280	1007.43	43136	309.976	53103.6	291.92
64704	151.281	63680	654.993	44288	58.7517	77760	319.071	39360	258.257	65758.5	199.36
51072	180.177	76416	674.875	72320	148.38	74368	337.325	48896	230.402	67096.2	258.1
101120	181.014	51200	423.643	142592	556.818	79808	197.992	45440	234.051	56858.5	153.08
81600	254.253	60224	535.707	46464	32.5279	154048	445.101	89152	254.821	66402.9	211.82
115264	51.8322	58560	248.637	71680	178.513	106688	397.884	73088	257.681	70436.4	316.84
41600	77.2216	53888	270.634	46272	155.71	70400	184.394	49152	282.957	40110.5	189.57
71872	187.393	86016	413.322	65024	117.005	91136	213.408	51392	145.163	50461.2	173.55
53184	73.8803	19328	185.674	50112	184.394	39360	197.992	67648	226.806	66459	194.02
60480	180.177	89152	574.865	56576	157.207	67968	145.873	48832	-20.3059	53662.6	164.65
31104	-11.5395	56448	152.013	55296	146.944	155136	897.933	63552	221.757	104009	322.18
61888	120.442	59200	396.995	76416	175.63	55872	98.3348	43520	94.1185	109078	497.51
193600	424.594	58816	521.315	62080	105.549	51328	291.261	41344	157.207	50316.1	181.56
60160	145.163	40768	203.944	46272	93.0076	96320	286.76	126336	569.647	55230.7	297.26
48384	186.532	47936	328.435	53632	110.598	97408	286.76	48256	196.191	160600	631.01
134272	65.0966	48960	309.288	84864	171.576	53120	200.263	55424	199.352	79779.6	436.99
58432	132.769	38400	122.023	77696	143.397	58496	249.75	54464	127.489	75412.4	300.82
48384	197.992	104320	667.153	122176	190.872	83712	196.191	60928	161.763	83598.6	331.08
66624	114.235	95040	422.693	80384	153.115	35200	230.402	70784	193.516	62632.9	341.76
53568	-16.7901	51008	155.71	47424	52.7776	66496	326.976	35520	52.7776	121496	213.6
41088	80.872	54720	224.268	37248	145.163	57856	102.924	134464	638.654	75298.4	411.18
48256	28.9464	55040	332.85	96000	277.963	70976	233.003	65792	199.352	55880.4	150.41
56064	28.0547	48128	330.635	53056	177.685	57024	208.156	49728	197.09	59796.4	291.92
74240	118.56	80448	947.679	71616	165.244	70912	284.219	40832	93.0076	66485.7	242.08
83008	60.6889	92544	885.414	59712	44.8257	61248	278.583	57344	249.75	71477.7	201.14
39296	-12.413	49024	403.263	30336	192.631	48768	282.957	42880	78.259	53640.3	169.99
46720	83.5142	63680	376.261	78016	219.766	36224	12.1946	60992	217.301	65268.1	456.57
165504	423.643	45888	302.485	65024	140.602	43456	406.891	65536	160.996	46222.1	227.84
68160	123.936	46912	446.104	45440	174.813	40512	158.337	51136	97.485	90818.3	422.75
48448	42.9802	36608	323.359	101824	10.4484	64960	194.404	66240	211.964	70516.5	307.05
40192	90.5282	40576	433.259	82944	203.018	54144	211.964	75648	348.008	40940	180.67
48576	116.078	138560	1826.43	51776	125.543	54656	319.781	24384	170.375	97954.3	172.66
34816	-2.82691	51072	254.253	84800	201.178	70848	348.008	79744	378.79	58641.2	278.57
57152	239.357	78720	596.251	72704	208.156	94464	308.601	45440	200.263	75383.9	245.64
56960	62.3948	76352	474.074	57984	137.844	76864	293.864	75136	189.126	72437.1	460.13
97920	48.3112	62976	188.258	88256	181.854	125568	297.812	49664	233.003	154082	577.61
36416	52.7776	62592	349.563	58752	214.375	63168	245.323	59392	132.769	51218.6	141.51
69376	58.7517	84992	328.435	89856	293.864	99200	526.066	58176	206.744	55812.8	221.61
39296	42.0609	62848	334.335	40832	201.178	112896	588.134	75072	255.962	92408.7	349.77
81216	136.138	62976	593.532	102400	376.261	69632	259.411	49472	166.026	61865.7	328.41
56000	146.944	70336	362.255	75840	168.783	140992	535.707	57280	309.976	55867.1	153.08
98560	211.006	70976	567.056	96896	245.323	127872	485.994	59968	203.018	66525.7	229.62
64128	78.259	71552	453.185	55104	138.874	194176	1016.97	67008	227.828	42036.5	159.31
48512	33.4272	55296	166.81	66688	122.023	113472	773.491	73536	210.052	51362.8	172.66
58048	111.501	33920	150.189	103168	109.997	49728	228.341	48448	179.343	46688.5	185.12
78656	73.8803	49408	338.077	191424	777.09	56320	204.874	60608	183.544	67714.8	635.46
94592	128.469	56128	312.747	80320	-37.0416	48448	168.783	89024	259.991	63527.3	186.01
44480	110.598	107712	821.692	114432	428.423	60416	214.375	66944	209.102	113742	72.09
53056	53.4884	38528	166.81	54592	103.795	96384	155.71	45312	165.244	89496.6	299.04
51456	42.0609	60736	773.491	84800	246.975	65664	227.828	42048	97.485	44543.6	115.7
46912	44.8257	83136	614.247	72768	152.013	78208	215.346	126016	417.044	69085.4	108.58
37440	50.8896	61760	391.702	59840	111.501	41600	42.9802	63872	223.261	66442.9	408.51
70784	138.874	40064	285.487	48384	95.7953	52160	198.444	76160	266.446	49735.9	271.45
67648	176.861	67072	370.427	76480	119.499	58624	259.411	41600	162.531	73094.8	71.2
65792	145.163	45824	286.76	97216	190.872	66176	155.71	48576	244.228	51123.4	222.5
98816	303.833	55488	268.831	76672	138.874	104768	341.102	60672	246.975	62233.2	300.82
42496	51.8322	66304	286.76	96960	213.408	50496	266.446	64256	150.189	103785	358.67
68352	329.9	71104	404.166	71232	128.469	52928	210.052	54272	147.661	49427	240.3
56128	111.501	72192	424.594	69312	161.763	58944	344.921	55040	172.381	67064.2	228.73
67904	153.853	61824	674.875	64000	108.207	64192	175.63	57216	198.444	54937.9	290.14
49408	190.872	51648	164.466	78464	6.09048	68480	215.346	66944	217.301	60034.1	275.01
47744	35.909	48768	635.73	61056	207.213	52288	134.447	79616	272.448	85337.6	494.84
49856	43.9018	68160	445.101	71680	143.397	64000	231.439	53184	193.516	57851.8	155.75
73792	194.404	75776	499.357	50880	36.8148	48192	315.542	58432	130.112	39170.7	154.86
51200	56.1087	47936	342.624	45696	140.602	51136	287.399	83520	320.494	39505.3	127.27
25536	100.044	109312	677.99	66496	94.9553	32960	207.213	54016	276.728	66951.1	202.03
65152	155.71	62592	297.812	87552	190.872	80384	230.402	63168	314.141	50814.6	216.27
48832	157.207	85952	488.194	71744	168.783	41984	135.46	62080	191.749	54748.3	230.51
70976	154.594	72256	1051.12	84032	195.296	47552	78.259	90432	239.894	51629.8	141.51
67776	128.469	148032	2076.98	262080	2818.61	54784	131.105	59008	82.7184	60996.1	220.72
43520	81.6616	38208	406.891	68032	162.531	196672	1136.46	79296	-54.6767	117874	533.11
71360	145.873	51072	339.586	79808	163.303	67456	274.275	57984	121.389	100493	415.63
55616	138.874	130944	518.956	73024	109.997	40128	93.0076	77248	248.082	66159	129.05
54016	113.32	99392	862.94	58048	122.977	49344	227.828	53952	132.769	119327	792.1
118336	255.962	73984	521.315	54464	111.501	47232	62.3948	29184	252.556	79099.6	258.1
41984	135.46	47232	318.362	75392	152.013	78720	115.154	83904	245.873	174468	485.94
48064	34.1027	74304	821.692	65664	83.5142	84096	261.736	52928	117.626	59452.9	270.56
60416	162.531	130304	716.583	68096	162.531	61952	175.63	55168	223.261	49885.4	97.01
89792	98.3348	57280	277.963	72896	1109.86	33280	37.7225	105024	276.728	97737.1	541.12
48512	31.6302	51584	375.422	71360	181.854	59520	243.683	54336	176.861	68086.8	246.53
66368	123.936	48256	367.136	75712	167.992	43968	126.514	82624	497.103	46531	114.81
49920	79.8234	59072	440.126	67072	121.389	34560	-3.69694	92864	321.923	50740.7	143.29
38912	159.093	89408	396.107	49408	65.8381	76992	204.874	59712	159.853	43133	188.68
40896	58.0286	140288	1584.04	55168	40.4572	50624	191.749	103424	455.229	43771.1	178
96448	117.005	62848	418.918	52352	170.375	108608	544.295	68672	221.757	54889.9	105.02
110400	191.749	198016	1404.89	58240	150.189	43520	286.76	87680	216.322	70342	293.7
57216	97.485	62208	361.448	52032	8.70405	60480	267.04	70528	282.328	89001.8	275.01
41984	117.005	105472	445.101	102400	280.449	106688	316.244	72320	167.992	133206	606.09
35584	42.9802	69056	377.102	54080	170.375	48448	52.7776	66240	322.64	169642	789.43
65792	56.1087	54336	908.508	53952	174.813	40448	348.785	79296	355.058	43366.1	178.89
105600	203.018	41536	194.404	75776	97.485	65024	282.328	63872	174.813	52681.8	169.99
52928	61.4187	90368	401.461	67456	137.844	58880	248.637	78528	277.963	50401.6	139.73
65792	133.439	47040	230.402	66880	115.154	42368	141.645	95936	305.188	70587.7	307.05
44480	130.112	54208	288.039	62016	81.6616	54784	236.69	52416	203.018	51490.9	380.92
64384	64.1111	75904	450.135	48960	129.125	43200	35.005	52864	71.0874	65814.6	311.5
48448	131.769	82304	877.171	54848	28.9464	41920	123.936	55232	278.583	74654.1	161.09
89664	117.005	38912	429.385	69376	88.6185	89472	243.683	60736	217.301	56789.1	153.08
52352	86.9943	125056	592.178	51392	128.469	47552	287.399	163520	330.635	54109.3	224.28
53248	86.9943	104704	875.123	56000	-53.7257	43776	176.861	90560	308.601	65446.1	576.72
127744	325.524	34688	515.44	62720	131.105	43904	199.352	133504	357.441	129920	586.51
43584	67.5763	75392	387.348	101376	284.219	144000	140.602	45568	226.806	74405.8	213.6
103296	173.999	45504	382.19	96192	195.296	92096	278.583	87744	335.827	58725.8	166.43
80576	173.189	157504	1246.79	54208	65.8381	44672	129.125	179648	952.14	61754.4	234.96
67584	73.8803	79040	574.865	54208	140.602	112704	474.074	55104	173.999	51496.3	105.91
56640	80.872	64128	319.781	72192	152.013	49664	301.813	52416	191.749	86403	76.54
39360	166.81	67648	421.746	49728	38.6321	58688	176.861	58112	229.369	41985.8	156.64
104832	410.553	98880	638.654	89472	203.944	63744	263.493	81536	282.957	67202.1	474.37
60544	76.4465	38912	246.975	82688	214.375	84224	208.156	45824	122.023	89597.2	237.63
59072	210.052	87680	514.273	50368	37.7225	66304	206.744	120576	612.843	174450	677.29
56512	102.056	80384	621.322	106368	133.439	130624	556.818	71616	199.352	90089.4	-30.26
72960	149.463	49792	413.322	89152	184.394	69184	220.76	68992	248.082	81267.7	355.11
90496	250.309	58368	399.668	56256	115.154	93760	244.228	51392	189.126	56597.8	313.28
83904	125.543	58112	331.371	75008	187.393	86656	242.594	91648	208.156	39178.7	134.39
82752	120.442	44096	106.431	48704	58.7517	85632	301.813	85632	344.921	50465.7	223.39
44928	36.8148	56192	285.487	38336	93.0076	65728	200.263	51968	102.056	49743	280.35
49728	66.83	46400	521.315	67008	164.466	38656	26.2754	50496	265.261	185136	836.6
73792	209.102	115712	923.534	31104	63.129	53440	159.093	65728	178.513	50456.8	187.79
49728	142.344	49280	319.781	52352	78.259	46336	141.645	88192	282.957	49068.4	255.43
43584	185.674	57408	274.886	121856	452.166	60544	267.04	49216	211.006	61552.4	189.57
45632	42.9802	59264	311.358	47808	61.4187	50304	90.5282	94336	361.448	46243.5	164.65
57024	47.3783	46400	540.597	54400	67.5763	50496	182.697	138368	698.613	65272.6	301.71
70272	92.1781	78272	967.929	92928	166.81	63488	235.631	88704	268.233	48579.8	169.99
40192	157.207	47168	217.301	60544	92.1781	43264	35.909	72640	197.992	43697.2	210.04
58560	129.125	58496	312.052	61760	136.138	63040	149.463	74432	257.681	55414.1	62.3
57600	102.056	102912	693.796	43776	-14.1618	100800	386.484	51136	242.594	44585.4	133.5
60928	143.397	78016	647.512	75072	189.126	38464	205.807	134080	518.956	163399	457.46
72256	177.685	58816	676.431	68032	153.115	76416	169.577	155392	700.227	46456.2	193.13
78848	126.514	72128	508.481	40320	141.645	40128	215.346	53440	163.303	43432	272.34
61760	187.393	66624	309.976	121344	357.441	59008	153.853	185984	431.318	81037.2	202.03
62144	99.1879	72448	312.747	71104	131.105	45312	124.899	51328	145.873	108661	430.76
67648	89.7078	62784	450.135	57792	115.154	99200	335.827	43008	71.0874	55411.4	207.37
58944	136.138	127040	850.936	49024	102.924	73408	365.501	84736	255.962	37359.5	175.33
35072	76.4465	60928	654.993	58176	109.997	54464	237.221	97728	242.594	70481.8	168.21
46656	87.805	65920	409.634	41408	115.154	52288	228.341	122176	536.925	56418.9	302.6
77888	101.192	48640	488.194	172608	291.909	64320	94.9553	114624	446.104	70116.9	218.94
60736	152.013	60288	259.991	50496	74.6473	51840	155.71	74624	364.687	189640	1051.09
84032	116.078	49728	353.479	132416	202.096	54400	111.501	91456	321.923	147638	435.21
46208	159.093	58048	285.487	88256	252.556	68928	271.842	65920	181.854	67491.4	379.14
64960	127.489	48896	245.873	44096	86.1866	51648	239.894	64512	274.886	69417.3	291.03
67520	130.112	67520	500.488	31616	55.3919	57856	212.925	55872	256.533	57447.7	162.87
59456	140.602	61888	372.084	118080	300.473	66048	257.681	93248	372.916	48708.8	217.16
61888	100.044	44928	270.032	75264	69.326	61440	254.253	48384	211.006	62200.3	195.8
33280	-2.82691	39168	231.439	61824	92.1781	59200	181.854	43584	288.039	83351.2	299.93
43648	15.6942	100288	1279.9	80192	137.16	178240	701.845	66624	240.971	59103.1	145.96
53760	31.6302	63040	698.613	200320	728.273	57152	109.997	80896	274.275	102040	288.36
48576	54.4387	56512	500.488	57600	147.661	74944	234.577	71808	174.813	20059.7	-41.83
103616	381.337	84352	328.435	245696	676.431	68096	205.807	78656	216.322	47102.4	151.3
54272	159.093	76864	593.532	41344	73.8803	97728	372.084	58112	216.322	58246.1	3430.95
54464	52.7776	131456	952.14	62016	137.16	127936	858.919	67328	211.964	53364.4	228.73
48960	65.0966	119936	1115.13	122048	278.583	81280	433.259	98816	183.544	72282.2	212.71
82816	160.996	135680	2022.2	85632	147.661	49024	295.174	55040	133.439	107717	366.68
78784	236.69	54912	223.261	101568	185.674	32320	273.664	34496	194.404	51615.6	226.06
53888	83.5142	134144	1610.96	38912	108.207	44224	185.674	69568	280.449	43658.1	123.71
46144	137.844	51072	489.299	60160	90.5282	56064	186.532	65344	303.158	46507.8	241.19
73280	98.3348	49408	308.601	56512	106.431	77952	344.921	75392	277.963	63599.4	188.68
57536	145.163	45504	297.15	61376	86.9943	80256	372.084	111488	479.454	67052.6	175.33
108352	309.976	69056	402.361	70208	128.469	86656	230.402	57728	197.09	74881	336.42
32512	-1.95701	44032	344.921	50944	119.499	56768	86.1866	80640	264.67	67997.8	210.04
50240	38.6321	56896	823.608	66624	171.576	64768	272.448	42624	110.598	64550.8	293.7
44928	63.129	40640	245.873	51456	57.0671	56192	242.594	55104	264.67	69167.2	212.71
138944	417.98	48064	366.318	67776	162.531	76224	233.003	56960	118.56	68802.3	395.16
121664	426.504	55616	716.583	160064	270.634	60352	144.101	60224	218.777	58862.8	229.62
46976	151.281	52416	879.224	52864	106.431	63552	214.375	63360	288.039	60387.4	234.07
44096	85.1139	60608	314.841	43840	153.115	36032	225.788	64128	267.04	57897.2	291.03
55680	75.6738	40896	154.594	74560	212.925	60608	230.402	46976	69.326	52686.2	198.47
80256	147.661	64576	625.608	53248	102.056	62400	164.466	99072	479.454	40001.1	643.47
44608	30.7341	43264	216.322	35520	282.957	50176	221.757	63296	168.783	65218.3	217.16
53824	119.499	67072	454.206	52544	92.1781	57088	85.1139	70656	199.352	40058.9	156.64
44096	32.5279	38464	450.135	58752	116.078	70144	197.992	52864	261.736	97593.8	397.83
57024	114.235	54848	448.115	64448	164.466	52160	172.381	80192	317.654	130797	879.32
68864	136.138	34304	103.795	42752	265.261	46976	248.082	83008	235.631	55487.9	184.23
49728	76.4465	47552	479.454	42368	55.3919	84224	341.862	66944	221.757	122930	287.47
34624	198.444	68544	473.006	127232	384.76	49920	239.357	63296	119.499	61048.7	267
59840	109.997	55680	438.153	42112	93.0076	49920	159.853	48576	225.788	85332.3	418.3
48448	13.0685	55936	930.054	47104	199.352	68288	282.328	69248	211.964	52178.9	180.67
63936	82.7184	54912	300.473	67904	67.5763	88320	335.827	80064	282.957	45012.6	226.06
41152	22.7318	67520	1339.27	73664	110.598	66048	192.631	54528	128.469	65624.1	289.25
50880	70.3311	61248	871.042	42880	222.257	58176	77.2216	53376	130.112	59914.8	178
50880	81.6616	60480	477.294	57408	109.997	42112	97.485	55488	34.1027	80520.1	495.73
53824	189.997	37824	169.577	63744	72.0995	66112	255.962	49984	204.874	71359.3	345.32
79168	155.71	58496	662.565	43072	49.2465	52480	156.457	65728	258.257	75225.5	410.29
65344	79.8234	138688	947.679	170624	211.006	51968	228.341	72384	210.052	47049	186.01
53568	28.0547	108288	592.178	62592	147.661	93760	402.361	76928	251.43	67235.9	221.61
54720	56.1087	86336	584.12	88384	224.774	58112	135.46	54656	234.051	39740.3	194.91
54272	20.0857	88576	521.315	46848	180.177	49216	273.664	90624	368.778	67631.1	256.32
57472	45.7518	78912	667.153	75456	72.8611	74944	244.228	72768	274.886	91961.9	417.41
33920	33.4272	45504	266.446	70272	159.853	98880	397.884	59648	225.788	58139.2	91.67
54016	109.997	43136	330.635	55168	68.5747	48128	126.514	103296	423.643	47009.8	174.44
88640	63.129	119360	921.372	78720	102.924	69632	242.594	70016	203.944	73057.4	198.47
65280	150.189	45440	479.454	54464	190.872	140224	640.121	52928	236.69	70942.8	206.48
60224	91.3516	90752	797.206	80256	163.303	50112	49.2465	54208	215.346	76795.4	329.3
114688	179.343	89344	698.613	40384	104.67	95040	282.328	64512	207.213	80077.8	201.14
47744	46.448	42240	190.872	46720	81.6616	57600	131.105	55104	211.006	72462	171.77
44928	47.3783	42112	106.431	33856	86.9943	26368	85.1139	78784	208.156	99130.9	608.76
74304	40.4572	75840	585.455	89792	179.343	75968	354.268	67712	234.051	66124.3	280.35
40896	64.1111	165248	965.657	75584	173.189	81088	188.258	51776	209.102	66447.4	181.56
71936	318.362	69504	516.609	84864	224.268	69184	220.76	58048	156.457	75772.8	339.09
67456	71.0874	77504	598.983	51712	140.602	73408	254.821	61376	286.76	202319	584.73
67008	122.023	64704	522.499	77312	164.466	90880	393.458	53440	254.253	107646	530.44
80256	150.189	123584	1131.09	51904	89.7078	62336	231.96	136320	407.803	51292.5	229.62
58752	146.944	60544	263.493	60032	77.2216	50816	106.431	90688	226.806	57966.6	194.91
60480	146.944	58304	411.473	109120	355.851	123712	367.136	55488	314.141	44330	207.37
110208	228.341	56704	351.907	62144	167.992	67456	366.318	110720	314.141	46601.3	278.57
50880	133.439	55488	122.023	53248	148.38	49984	91.3516	175424	871.042	67618.6	234.07
80000	207.213	74496	383.901	87040	203.018	82560	332.85	60416	276.113	43592.2	159.31
57984	152.013	30208	303.158	46080	165.244	39680	110.598	123584	387.348	46245.3	166.43
48320	166.81	48384	29.8395	58112	150.189	67776	237.221	97408	426.504	74781.4	322.18
61184	149.463	70592	394.339	56960	118.56	54336	135.46	130048	248.082	67042.8	258.99
60352	49.9497	122880	2056.89	67840	104.67	61440	189.997	110976	55.3919	64818.7	258.1
47936	161.763	105152	887.488	39232	134.447	128192	590.827	83072	197.09	75347.4	337.31
44352	55.3919	59904	406.891	54464	117.626	38528	148.38	66368	107.317	127144	345.32
72320	117.005	48384	503.897	70400	177.685	90752	361.448	55744	186.532	53618.1	260.77
60928	117.005	51712	291.909	97472	223.261	45760	87.805	83904	326.249	41733	248.31
43008	149.463	54848	417.98	58944	148.38	74944	248.082	41664	19.2057	44351.4	137.06
87744	176.861	113280	1144.57	87808	249.75	79616	343.388	95488	289.323	43577.1	121.93
41792	-3.69694	85376	852.924	70272	96.6386	55488	148.38	103616	301.813	40530.6	126.38
61888	164.466	50240	324.079	82048	147.661	74240	371.255	72960	169.577	70909	83.66
61760	220.76	74368	795.355	49664	153.115	89984	318.362	55488	179.343	87403.3	422.75
54592	55.3919	76544	321.923	150848	373.749	63616	199.352	56128	125.543	84722.7	430.76
54016	176.861	86592	601.728	82624	226.806	111424	396.995	88320	363.874	42330.2	203.81
67136	150.189	77120	230.402	63808	158.337	65600	332.11	44800	88.6185	51650.3	186.01
58176	120.442	92480	1445.87	65536	93.0076	150912	532.07	64128	173.189	59507.2	257.21
62272	77.2216	80192	371.255	50880	95.7953	45376	83.5142	129024	467.703	60817.3	142.4
164224	477.294	69952	462.463	42816	135.46	53120	103.795	59456	239.894	55745.1	318.62
78976	154.594	40192	271.842	48768	72.8611	38208	106.431	49856	136.138	59288.2	237.63
60160	92.1781	67456	624.175	74176	241.511	62400	189.126	60480	157.207	61115.4	220.72
39232	-45.9837	77056	293.864	56576	185.674	72256	325.524	80384	208.156	60502.2	299.04
45184	134.447	39872	164.466	192896	346.461	75776	215.346	78912	268.831	52034.7	216.27
48064	41.1437	43584	322.64	48000	48.3112	71296	271.842	40192	189.997	98806	401.39
58816	145.873	67328	1083.91	87616	216.322	43712	130.112	60032	123.936	60458.6	237.63
142400	322.64	80576	1391.5	72128	140.602	89216	341.102	40704	80.872	65158.7	293.7
63104	152.013	69056	539.37	47104	153.115	123648	366.318	72512	212.925	59953.1	280.35
71040	143.397	97152	641.592	85440	117.626	47680	63.129	57280	87.805	55547.6	142.4
80000	134.447	75776	391.702	47424	40.4572	62080	296.49	72256	179.343	88005.9	490.39
34944	125.543	58048	740.165	41664	166.81	61056	197.992	47872	289.968	42299	162.87
85568	334.335	157056	1131.09	59200	88.6185	74176	355.058	75136	331.371	61104.7	154.86
47360	51.8322	49152	430.35	87808	217.301	63424	167.992	58560	145.163	73373.4	253.65
86208	141.645	103168	932.238	64512	169.577	213888	1323.38	56512	168.783	76944.1	306.16
74304	169.577	69696	285.487	66752	135.46	84992	339.586	105856	404.166	57025	211.82
64128	165.244	131520	1046.17	209664	671.775	65216	235.631	62976	148.38	54566.8	244.75
60224	137.844	47808	253.12	85696	237.221	58880	206.744	72320	254.253	45718.4	207.37
61248	111.501	59904	500.488	55168	161.763	131200	647.512	45632	193.516	38808.4	210.93
59264	148.38	55168	576.178	77056	206.744	57600	206.744	56128	137.844	54794.6	207.37
78144	199.352	56000	249.75	49472	133.439	60928	303.158	48192	121.389	76127	344.43
75840	89.7078	60352	460.384	109312	261.153	85504	245.873	72448	209.102	45961.4	56.96
90496	200.263	48256	285.487	67008	162.531	76672	284.219	56448	124.899	111056	701.32
46144	37.7225	45248	590.827	94400	124.899	62080	240.971	54848	94.1185	45556.4	161.98
66560	112.408	84416	536.925	156800	347.234	58688	187.393	58944	189.997	58295	120.15
66688	224.774	80192	555.552	75328	211.964	104768	468.759	75584	226.806	86572.1	410.29
51840	154.594	58048	403.263	60224	149.463	33344	149.463	129856	239.894	52912.3	239.41
82816	122.977	55872	389.955	54656	170.375	54528	126.514	46336	315.542	55418.5	156.64
49792	172.381	71360	912.775	65216	126.514	47680	94.1185	63424	282.957	105596	347.99
81984	253.12	60672	286.76	45760	201.178	45824	273.664	59648	200.263	47873.1	120.15
59648	177.685	52288	248.637	97088	230.402	47616	108.207	51264	140.602	46651.1	139.73
43776	39.5436	62208	219.766	48832	134.447	46272	224.774	70016	284.219	46668.9	142.4
71616	181.014	128512	1123.08	158592	264.67	126272	332.85	78400	249.75	73316.4	444.11
83456	154.594	39168	296.49	100672	201.178	79872	289.323	61440	149.463	88547	428.98
44736	181.854	142848	1774.18	59136	66.83	91328	435.21	59904	-16.7901	65894.7	260.77
85760	173.189	27584	384.76	36928	9.57598	66752	235.631	123200	216.322	48850.3	178.89
52608	123.936	45504	352.692	41984	-14.1618	82176	291.909	75840	261.153	64198.4	240.3
71680	112.408	83392	780.707	101632	229.369	59520	272.448	56832	166.81	84735.1	151.3
97280	137.844	90048	676.431	74880	117.005	86208	341.102	87168	251.43	51937.7	123.71
69184	166.81	88960	611.442	78400	212.925	89344	306.548	38080	52.7776	80399	360.45
55616	177.685	44544	287.399	50432	138.874	54784	161.763	79872	204.874	106001	6304.76
61312	132.769	39808	291.261	69056	154.594	45120	175.63	112192	407.803	58327	190.46
53184	166.81	58688	248.082	86400	157.207	77568	231.96	52480	148.38	60805.7	201.14
62080	78.259	59328	651.989	51008	107.317	39872	165.244	46784	56.1087	49860.5	216.27
69888	109.1	59200	398.775	63680	196.191	108800	411.473	83648	166.026	108937	519.76
58816	106.431	192768	1678.34	84032	159.093	73984	349.563	65984	270.032	51252.4	172.66
50944	-22.9527	55104	274.886	54400	148.38	87616	297.812	71168	207.213	60937.4	262.55
85120	151.281	61184	366.318	57536	19.2057	109760	570.947	33344	85.1139	36979.5	110.36
82816	141.645	75072	708.355	90880	177.685	42816	211.964	57600	78.259	38838.7	126.38
58688	36.8148	103488	875.123	51072	84.3127	115776	337.325	43776	54.4387	60522.7	199.36
74816	130.112	41984	159.853	47040	42.0609	47488	308.601	165952	604.487	45366.9	170.88
48832	148.38	71104	276.728	59392	244.228	45888	195.296	68736	314.841	84832.1	335.53
57088	117.626	52672	194.404	135424	479.454	90368	394.339	36608	93.0076	43189	94.34
41536	94.9553	93312	1024.19	46464	75.6738	49920	234.577	46208	154.594	81324.6	396.94
50112	21.8487	72640	475.145	44544	226.806	44096	203.018	93440	274.275	53572.7	178.89
62336	140.602	40640	338.077	50304	53.4884	4096	-110.598	89280	240.971	55077.6	166.43
66560	68.5747	60224	137.844	73344	188.258	171264	654.993	111104	573.556	67348.1	456.57
67776	171.576	81984	1160.98	75520	134.447	55616	229.369	44224	211.964	54642.4	266.11
184896	464.551	42816	332.85	75776	366.318	145216	601.728	98368	463.506	63535.3	281.24
55360	84.3127	78080	745.324	71616	93.0076	50624	201.178	81536	166.81	44024.7	161.09
54656	94.1185	47296	234.051	44736	-5.43753	67008	252.556	43648	180.177	51883.4	162.87
76096	146.944	59264	434.233	87680	175.63	92480	372.084	45696	103.795	70271.7	313.28
89856	55.3919	75136	469.817	218048	850.936	112320	316.244	49088	174.813	65288.6	194.02
47232	84.3127	99584	1125.74	65280	131.769	134336	576.178	50880	115.154	42479.7	186.01
45760	30.7341	51904	291.261	74816	141.645	46400	237.221	63808	145.873	51180.3	176.22
49728	146.944	62208	456.255	68224	142.344	53504	204.874	68416	193.516	42993.2	296.37
64896	57.0671	59072	565.766	93888	181.014	60544	174.813	61760	231.96	217067	849.95
114880	167.992	53440	381.337	52672	35.909	70656	241.511	60928	328.435	44912.1	124.6
203648	775.288	103616	540.597	124480	392.579	49472	80.872	36736	-7.1791	130380	713.78
74048	211.964	51712	305.188	68544	124.899	139520	724.912	73344	203.944	51234.6	182.45
91776	44.8257	85504	733.344	162496	279.825	86336	231.96	44160	235.631	45042.9	182.45
46912	39.5436	55808	217.301	96704	169.577	71232	240.971	68544	243.683	107187	402.28
54080	56.1087	40320	323.359	58560	159.093	57408	165.244	78272	325.524	40239.6	164.65
38976	145.873	54144	366.318	90560	157.207	71424	195.296	79552	312.747	72859	427.2
59392	166.81	68864	559.359	43968	173.999	78336	356.645	46336	175.63	54753.7	198.47
40192	6.96134	84032	752.262	68096	103.795	71424	216.322	76032	276.113	45472.8	131.72
48320	16.5709	44160	234.577	101184	236.69	68736	231.439	66432	284.219	48208.6	205.59
50432	45.7518	48000	284.852	50496	51.8322	77952	270.032	67968	189.126	77454	172.66
60288	35.909	75712	409.634	86528	200.263	61120	150.189	77312	240.971	47704.9	183.34
58048	89.7078	72576	380.486	59904	120.442	61952	179.343	58112	122.977	43755.1	210.93
53376	224.774	47552	259.991	75520	106.431	107328	362.255	80256	440.126	50995.2	181.56
41856	16.5709	50496	375.422	110080	335.08	78784	332.11	55936	155.71	70175.6	446.78
57536	111.501	43392	573.556	65792	141.645	88704	330.635	108672	474.074	76443	391.6
52864	118.56	38912	216.322	34816	142.344	60032	201.178	47424	196.191	66620.9	222.5
49792	45.7518	81344	432.287	96000	65.0966	71744	243.683	81216	261.736	66048.7	181.56
74944	104.67	58048	629.925	76928	162.531	60416	239.357	122176	611.442	188058	576.72
49216	87.805	69952	464.551	70592	189.126	33408	47.3783	130944	692.198	84638.1	318.62
73216	111.501	64704	444.102	67904	147.661	96320	339.586	71360	222.257	84275.9	368.46
63296	110.598	62848	252.556	98304	246.975	86720	356.645	36096	197.992	132759	153.08
61824	68.5747	82688	938.823	75584	150.189	79424	327.704	91456	104.67	50243.2	256.32
58944	119.499	71872	363.874	92352	187.393	72064	201.178	58816	217.301	95093.8	213.6
107008	314.841	59072	372.916	73152	168.783	40128	50.8896	124416	141.645	32907.8	80.99
46784	145.163	120960	391.702	64064	102.056	153536	754.008	100608	70.3311	49465.3	354.22
88384	-79.3008	112960	967.929	66240	86.9943	70336	385.621	52992	51.8322	60361.6	343.54
81344	194.404	92928	893.74	68992	135.46	49920	286.76	66496	268.831	47425.4	164.65
38208	99.1879	67968	520.134	69696	134.447	73024	159.853	46720	112.408	46811.3	202.92
61184	129.125	59712	389.084	50048	206.744	147904	339.586	75136	291.261	46675.2	286.58
43392	44.8257	104128	1046.17	66048	164.466	46272	211.006	58240	165.244	116235	721.79
124608	95.7953	47168	389.084	62720	189.997	71936	231.439	67584	192.631	35116.7	148.63
35008	26.2754	106304	723.238	33856	102.924	66048	234.577	51328	150.189	52693.3	141.51
105536	225.788	64256	335.08	68224	137.844	51712	159.853	44864	128.469	47091.7	121.04
89216	158.337	65344	386.484	65984	189.997	135360	619.9	45376	83.5142	156810	495.73
70720	164.466	82176	782.522	51392	86.1866	57216	245.873	83328	271.842	49387.9	170.88
84672	159.853	130944	2499.83	62400	121.389	78656	268.233	53952	156.457	82172.8	297.26
43456	59.7187	69760	321.923	191744	711.634	64960	207.213	59008	202.096	135523	679.07
82240	111.501	89792	724.912	39936	2.60943	77760	321.923	53760	224.774	162518	510.86
76928	137.844	52288	254.821	51712	206.744	111936	279.825	53184	94.9553	82294.7	335.53
43840	10.4484	113664	397.884	73216	189.997	43968	235.631	57088	75.6738	41293.3	125.49
90624	199.352	57920	8544.66	71552	252.556	108992	264.67	54464	285.487	70607.3	228.73
75072	243.683	83520	334.335	53696	92.1781	47168	202.096	95744	314.141	70266.4	218.94
40576	33.4272	112320	833.26	52992	76.4465	90112	397.884	87552	229.369	53716.8	186.01
53056	44.8257	78528	570.947	71360	190.872	45632	249.75	59456	95.7953	78697.4	255.43
49344	291.909	50944	245.873	71872	162.531	86720	366.318	68992	166.81	77422.9	211.82
36672	119.499	95296	713.28	83840	224.774	130368	598.983	83200	257.681	262143	1106.27
48768	61.4187	45504	119.499	73984	131.105	52160	315.542	65280	211.006	262143	1175.69
116736	255.962	145536	2317.54	44224	61.4187	135168	559.359	61312	121.389	54851.6	118.37
54848	97.485	69056	446.104	96256	236.69	48128	241.511	110784	291.909	44011.4	191.35
69312	109.1	55360	186.532	66688	57.0671	62592	274.275	104448	409.634	91464.4	129.05
64768	121.389	74688	554.29	74496	110.598	44736	169.577	61568	176.861	70047.4	614.99
108608	239.894	64512	412.396	61632	116.078	53312	271.842	51968	151.281	54757.2	161.98
46976	236.69	47360	315.542	44096	189.126	64448	296.49	39936	40.4572	29536.4	100.57
106624	366.318	79104	558.087	73984	129.125	51840	188.258	74240	210.052	59691.4	178
61376	89.7078	69696	563.194	46720	152.013	68096	271.842	49920	163.303	75628.6	288.36
70016	87.805	58176	191.749	59520	114.235	73216	238.287	57728	121.389	78253.2	293.7
51520	94.1185	50880	218.777	79232	191.749	173248	647.512	57408	265.261	76587.2	293.7
54912	71.0874	68224	662.565	78016	147.661	58048	336.575	76800	208.156	51102	269.67
56384	100.044	76288	335.827	47552	34.1027	53184	170.375	53440	118.56	170878	463.69
49600	9.57598	61888	426.504	57728	221.757	51968	249.75	66752	187.393	42286.6	215.38
71744	138.874	51968	413.322	98816	206.744	40640	22.7318	94272	246.975	79369.3	289.25
77248	268.233	57600	979.376	63296	169.577	62208	177.685	53248	297.15	95726.6	351.55
64704	153.115	134208	1317.07	35648	177.685	84928	406.891	43840	-50.1845	38194.3	54.29
106560	223.261	95168	1931.08	52800	98.3348	92736	277.963	55360	238.287	51608.4	136.17
61888	117.626	62528	458.315	34240	66.83	51200	228.341	46016	180.177	72528.8	282.13
75904	144.101	45632	209.102	56512	128.469	70272	403.263	48128	204.874	48998.9	197.58
45120	34.1027	135872	977.075	61632	158.337	67008	230.402	64192	261.736	45776.3	115.7
73472	109.1	82880	422.693	80704	295.174	54144	105.549	77312	233.003	46748.1	151.3
52992	90.5282	41728	301.813	53248	140.602	79168	250.309	53760	360.643	76328.2	-25.81
71808	227.828	148544	1561.34	54720	135.46	84288	229.369	57408	188.258	42171.8	204.7
96000	176.861	44800	261.153	63296	124.899	96832	516.609	65344	116.078	67688.9	304.38
77248	193.516	74368	426.504	53760	206.744	58944	142.344	67328	284.219	109740	411.18
59520	73.8803	46080	87.805	51968	195.296	75520	268.831	72576	295.174	33828.9	126.38
44544	109.1	97280	930.054	75328	185.674	63616	175.63	41792	251.43	73106.4	263.44
128512	284.219	70208	943.24	62208	259.411	72960	293.864	71936	132.769	75972.2	269.67
84672	206.744	62464	791.666	48768	-8.92199	69696	389.084	77312	277.963	59016.8	169.99
63872	135.46	46784	291.261	55680	143.397	67648	252.556	109440	296.49	136660	522.43
49152	0	79808	302.485	74944	72.0995	59392	194.404	53504	97.485	68498	74.76
42048	21.8487	86720	629.925	45248	151.281	66304	163.303	49024	237.221	54282	202.03
88960	165.244	67072	500.488	71936	152.013	65856	230.402	46720	109.1	72036.6	186.9
100544	89.7078	72320	326.976	51200	131.769	121024	384.76	87488	288.039	44095.9	118.37
42880	18.3265	66688	864.958	104320	274.886	78912	328.435	60096	216.322	79389.8	332.86
68224	118.56	71616	632.82	70656	212.925	86336	383.901	66240	294.518	51871.9	180.67
88960	180.177	45824	242.594	78720	263.493	83712	378.79	54144	157.207	62266.2	209.15
101952	225.788	77376	747.052	99968	261.153	39808	168.783	76416	224.268	173238	461.02
61440	110.598	58880	314.841	37120	148.38	42688	122.977	60928	131.105	69492.1	75.65
72640	109.997	52928	387.348	88704	144.101	45504	166.81	55296	184.394	51835.4	113.92
50432	167.992	66496	627.043	49408	103.795	88832	380.486	61824	212.925	30362.3	264.33
88256	157.207	47872	254.821	113088	237.221	127744	505.039	43712	72.0995	69821.4	272.34
50816	146.944	101248	848.953	89600	203.944	42304	146.944	72640	277.963	63484.6	252.76
75648	172.381	53312	307.915	77312	191.749	60800	158.337	55424	258.257	118760	407.62
100352	228.341	61952	394.339	144896	401.461	93184	361.448	57280	197.992	74387.1	206.48
65984	152.013	88448	319.071	57280	122.977	35840	84.3127	69376	183.544	93199	275.01
65536	145.873	58304	377.945	71104	154.594	54656	289.323	71168	194.404	145115	309.72
70272	175.63	113280	348.008	75584	145.873	47360	164.466	58688	199.352	50975.6	250.98
64960	72.0995	97024	653.489	50624	192.631	44288	219.766	37184	5.2199	148380	623
59520	131.105	55808	572.25	89152	211.964	61056	212.925	52032	123.936	49739.4	209.15
83648	113.32	57664	305.188	57088	135.46	44416	250.309	90944	306.548	84580.3	399.61
66432	1.73955	63296	455.229	40256	239.357	52608	153.115	83904	229.369	43434.7	205.59
102464	164.466	55040	927.876	33280	58.7517	65792	233.003	82112	183.544	57793.9	249.2
88704	222.257	48000	235.631	64064	101.192	86912	489.299	56192	223.261	68005.8	315.06
79680	104.67	66048	376.261	53696	74.6473	71168	280.449	73472	213.408	48942	503.74
52416	64.1111	76096	355.851	68544	126.514	76288	186.532	56704	122.977	72148.7	198.47
76736	161.763	52032	401.461	81536	49.9497	72768	209.102	76928	295.174	76430.5	43.61
47616	27.1644	47680	336.575	81920	134.447	100224	374.585	91264	72.0995	93943.1	808.12
70656	170.375	43520	237.221	52352	127.489	70144	236.69	72576	263.493	88250.6	333.75
52736	101.192	57344	292.559	57664	70.3311	88000	340.343	43968	110.598	71499	130.83
63680	143.397	79552	631.371	54784	98.3348	56832	257.681	107136	325.524	166209	615.88
39296	26.2754	57088	835.204	77760	163.303	105280	389.955	91072	167.992	144556	560.7
65792	134.447	47872	168.783	67840	153.115	49728	196.191	83776	222.257	65841.3	234.96
78592	190.872	163840	1355.37	60416	163.303	69696	227.828	49088	399.668	140848	523.32
52736	170.375	61504	302.485	47552	88.6185	106240	413.322	47936	280.449	50990.8	262.55
53504	146.944	89152	1243.83	59328	173.999	47232	294.518	59200	231.96	57234.1	238.52
66048	88.6185	60992	258.257	84096	163.303	47552	326.976	37248	118.56	31035.2	148.63
60352	59.7187	84032	1757.12	67392	146.944	52544	137.16	61376	137.844	245514	1615.35
53120	75.6738	56192	400.564	62784	65.0966	49408	206.744	57408	131.769	55815.5	232.29
88832	158.337	47488	297.15	141376	263.493	121728	387.348	39616	291.261	29084.3	3.56
68544	150.189	69568	395.222	70336	169.577	72576	175.63	45888	35.005	71518.6	179.78
50432	96.6386	87680	598.983	81088	147.661	62912	195.296	53056	137.844	63545.1	176.22
44608	211.006	110400	1188.88	162176	417.98	69888	241.511	91840	258.257	54568.6	210.93
70528	118.56	70016	906.383	45376	-26.4975	114304	506.184	45312	194.404	122930	134.39
78016	149.463	91840	585.455	67904	149.463	74944	237.221	83840	246.975	72624	242.97
96704	273.664	86080	654.993	41408	105.549	67712	314.841	66048	177.685	56531	235.85
129856	253.12	67520	344.921	62976	171.576	49408	147.661	33600	6.09048	82826.1	270.56
61056	127.489	79104	612.843	49984	65.0966	76992	447.108	53376	224.268	121905	588.29
43328	167.992	73856	618.482	57792	75.6738	96768	322.64	49600	182.697	42004.4	154.86
47552	61.4187	83200	428.423	60928	170.375	46400	363.064	55104	189.997	97924.9	290.14
53888	79.8234	118272	530.863	91264	254.821	42496	79.8234	48960	228.341	42143.3	174.44
62976	77.2216	51776	347.234	55040	96.6386	77440	235.631	92224	367.956	154128	594.52
62656	79.8234	57664	590.827	70400	175.63	73280	264.67	93504	495.98	255030	878.43
33408	145.163	47872	249.75	43520	125.543	47296	305.867	78784	188.258	72143.4	307.94
56192	156.457	37760	217.301	63616	94.9553	96256	453.185	77888	222.257	55843.1	240.3
39744	94.9553	62656	775.288	58752	134.447	50944	273.664	99264	377.102	63939.4	170.88
58560	173.999	63296	523.685	120576	296.49	49280	166.026	62976	139.909	55282.3	322.18
64960	83.5142	82624	608.65	37056	88.6185	62592	216.322	138176	378.79	50286.8	205.59
63296	67.5763	53440	117.005	86208	165.244	76480	129.125	63488	188.258	34216.9	96.12
50432	44.8257	52352	367.136	60672	88.6185	65152	167.992	61056	141.645	65912.5	224.28
92672	211.964	76224	527.261	81856	162.531	168448	703.466	104512	434.233	41164.3	159.31
91008	90.5282	43392	234.577	46592	57.0671	104320	460.384	64192	250.309	62279.5	208.26
75712	114.235	63360	509.634	64832	127.489	44864	128.469	50048	251.43	101709	120.15
184000	502.758	66816	341.862	52224	146.944	70848	168.783	52416	187.393	49395	127.27
54848	99.1879	42240	297.15	85824	185.674	50816	137.16	40000	178.513	125902	449.45
69120	142.344	39232	396.995	53440	106.431	67904	273.664	70464	296.49	62664	226.95
73280	104.67	87552	589.479	43072	175.63	78400	292.559	44160	106.431	47882.9	308.83
68096	135.46	55488	331.371	95808	207.213	75456	321.923	68160	187.393	61711.7	357.78
84352	127.489	119040	3079.21	161920	257.681	46400	223.261	70848	271.842	60415	235.85
55360	101.192	50432	296.49	66944	176.861	97472	413.322	61632	223.261	46788.2	203.81
54208	87.805	91008	540.597	54656	96.6386	52096	191.749	48320	268.233	46955.5	122.82
56640	60.6889	45952	351.907	57344	94.9553	46528	206.744	43392	240.971	55359.8	216.27
64576	122.977	71360	596.251	55232	45.7518	60416	205.807	60480	199.352	56960	213.6
73088	191.749	91840	810.293	80768	99.1879	60992	363.064	69888	164.466	86680.7	217.16
53248	138.874	89216	506.184	65600	95.7953	187136	1172.06	56064	200.263	36958.1	151.3
63488	153.853	56832	389.955	74176	184.394	125248	189.997	118272	315.542	92989	448.56
129728	102.924	60032	341.102	110592	215.346	69632	285.487	74304	201.178	61141.2	176.22
89344	189.126	74176	352.692	39424	184.394	46144	205.807	156288	632.82	67358.8	106.8
66048	109.1	72768	541.827	68352	154.594	75520	261.736	57984	225.788	44499.1	202.92
84992	142.344	83840	755.757	48192	77.2216	76736	219.766	61696	248.637	74436	428.09
64256	176.861	81664	780.707	60992	179.343	75264	215.346	53184	119.499	51345	227.84
83456	144.101	37504	268.831	157184	573.556	55552	184.394	69120	189.126	43299.4	137.06
112128	217.301	62720	308.601	59264	72.0995	90816	403.263	84032	204.874	114158	470.81
49216	79.8234	91008	812.181	63872	124.899	51328	218.777	58240	225.788	72656	238.52
89408	150.189	61632	364.687	154560	490.406	41472	166.026	61888	213.408	70094.6	238.52
59776	0.869758	49984	350.342	160000	344.921	86464	522.499	82816	274.275	70053.7	174.44
66496	55.3919	193920	3704.37	85056	143.397	75264	359.839	95872	459.348	79517	181.56
42560	52.7776	79040	900.038	83520	171.576	148800	439.138	40896	231.439	42311.5	220.72
106944	31.6302	74112	692.198	58240	99.1879	55680	349.563	40448	243.683	72961.3	695.98
80768	140.602	56704	354.268	59968	123.936	86848	350.342	72192	241.511	76077.2	259.88
87680	126.514	91072	713.28	85056	135.46	44416	200.263	45248	254.821	47867.8	145.07
64320	135.46	33472	99.1879	56128	35.909	56896	186.532	60224	91.3516	50770.9	182.45
42752	56.1087	51904	394.339	51008	162.531	56576	188.258	33088	88.6185	54566.8	323.96
58176	95.7953	71680	460.384	56768	87.805	78592	294.518	52800	246.975	45572.4	179.78
53952	90.5282	85504	667.153	126528	459.348	44224	73.8803	57152	192.631	78393	251.87
32640	94.9553	185984	1031.46	69824	131.769	70464	238.287	55104	194.404	90610.9	395.16
83008	105.549	75072	589.479	97024	299.14	54016	221.757	48576	170.375	43655.4	108.58
47232	46.448	72768	421.746	72448	142.344	32064	55.3919	45056	89.7078	72040.2	217.16
59904	49.2465	41088	203.018	49344	112.408	77440	277.963	58752	213.408	48814.7	107.69
49280	68.5747	77632	856.916	51776	125.543	59264	223.261	73536	198.444	96179.6	329.3
104960	127.489	143488	2351.72	64512	152.013	54592	266.446	71552	239.894	74617.6	473.48
63232	162.531	64064	273.664	92480	211.006	65472	340.343	70720	107.317	69265.1	236.74
73024	169.577	60288	388.215	89152	175.63	93056	300.473	85760	289.323	48874.3	338.2
48064	134.447	40768	693.796	63872	116.078	69504	205.807	44672	46.448	49519.6	129.94
92992	207.213	78144	1160.98	56512	51.8322	46848	130.112	48064	105.549	79608.7	465.47
75776	140.602	69056	469.817	56896	152.013	89408	403.263	52288	246.975	176804	739.59
48576	55.3919	101824	665.62	118144	234.051	138304	505.039	111872	336.575	39801.7	149.52
58944	63.129	63936	373.749	70784	203.018	78016	301.813	54656	103.795	60678.4	139.73
83968	166.81	66176	198.444	94080	208.156	69632	309.288	72960	293.864	36502.5	101.46
37312	52.7776	55616	230.402	54080	111.501	46272	241.511	51328	181.854	68426.8	258.1
76928	160.996	64320	467.703	83008	183.544	80960	285.487	63552	188.258	67172.8	193.13
48384	218.777	53184	392.579	89728	212.925	78016	380.486	102592	375.422	84315.9	396.05
43520	184.394	72576	505.039	67072	198.444	89472	271.842	73856	274.886	64790.2	186.9
64704	102.056	95168	477.294	168128	293.864	63744	324.079	205184	764.57	106076	121.93
80064	111.501	107776	608.65	41856	16.5709	60160	173.189	81984	180.177	88399.2	544.68
52608	99.1879	89088	515.44	42944	72.8611	44992	281.074	77120	213.408	83903	187.79
71360	155.71	131840	1270.78	62208	178.513	73920	464.551	38464	19.2057	61867.5	289.25
61696	198.444	87744	573.556	39104	158.337	61888	272.448	49344	72.8611	42649.7	182.45
52800	54.4387	78592	604.487	50560	145.873	73984	274.886	54656	133.439	64543.7	217.16
59072	60.6889	83648	724.912	53184	83.5142	56512	143.397	41216	55.3919	66103.9	219.83
56384	35.005	63424	640.121	82816	179.343	77760	245.323	87040	454.206	52672.9	182.45
72320	140.602	61504	331.371	68416	241.511	64192	193.516	91264	291.909	61798	245.64
52544	166.81	63104	398.775	62336	66.83	72448	268.831	44608	239.357	80242.4	247.42
64128	124.899	73856	698.613	60928	45.7518	68416	297.812	38976	197.992	63499.7	207.37
74624	134.447	41088	324.079	55168	84.3127	50048	138.874	57280	82.7184	41913.7	165.54
75264	186.532	56832	403.263	65024	136.138	129152	442.109	68096	213.408	75994.4	382.7
55872	35.005	65472	312.747	63488	84.3127	52224	98.3348	94080	495.98	82724.6	288.36
42944	-95.235	67456	555.552	45760	161.763	90560	257.681	81664	355.058	56035.3	177.11
89920	150.189	65920	523.685	57472	145.873	46016	126.514	80000	280.449	76611.2	325.74
58624	109.997	62208	382.19	80256	188.258	63040	192.631	215424	1246.79	51749.9	245.64
49024	156.457	57984	326.249	40000	145.873	66240	217.792	68288	251.43	92292.1	301.71
50688	104.67	48064	344.921	134144	271.842	73344	203.018	67008	153.115	39734.9	93.45
41280	64.1111	54080	234.577	63872	99.1879	70912	195.296	55488	137.844	74502.8	224.28
48960	153.115	54912	480.537	43840	44.8257	56384	177.685	63360	266.446	53159.7	348.88
54848	82.7184	51456	294.518	60864	86.1866	61760	135.46	45568	51.8322	69125.4	208.26
131904	264.67	92992	1438.95	42688	102.924	53632	131.105	52928	274.275	109463	598.97
55488	144.101	67968	879.224	47424	94.9553	59648	195.296	47616	130.112	76423.4	509.97
52672	19.2057	60800	405.072	57216	145.873	52800	179.343	61312	261.153	70318.9	279.46
34944	-8.92199	88448	523.685	56384	280.449	38464	33.4272	47040	129.125	101379	284.8
80384	124.899	120704	619.9	228416	1014.58	50880	456.255	64000	194.404	59913.9	225.17
63488	86.1866	51904	352.692	209856	355.058	76992	280.449	98432	457.284	108358	212.71
67264	118.56	63040	446.104	57600	122.023	72192	332.11	50240	205.807	64580.2	233.18
45504	9.57598	56320	651.989	41984	103.795	50944	323.359	49984	197.992	46353.9	135.28
49088	59.7187	53312	330.635	45952	14.8183	62400	180.177	61312	237.221	54978	157.53
37056	56.1087	73664	516.609	59072	105.549	77056	277.963	66560	189.997	80322.5	345.32
37760	104.67	52160	231.96	75520	216.322	45760	123.936	39104	145.873	71954.7	328.41
37248	122.023	139392	1295.25	74432	116.078	100864	493.742	50432	158.337	111874	400.5
81728	117.005	54784	336.575	44736	159.853	67392	350.342	126912	7066.64	72551	314.17
81664	76.4465	47296	380.486	67712	110.598	52736	166.026	50112	211.006	69597.1	310.61
73856	131.105	61504	593.532	111872	274.886	63168	191.749	54272	190.872	89542	258.99
37696	10.4484	77120	825.529	108096	263.493	67072	207.213	75968	173.999	75312.7	275.9
61632	34.1027	67904	622.747	53440	125.543	59520	341.862	58432	224.268	55143.5	214.49
56448	211.964	82432	644.545	80960	130.112	61312	201.178	62400	203.944	112477	113.92
47808	114.235	42624	192.631	105408	205.807	53760	90.5282	50624	224.268	59782.2	278.57
54784	72.8611	65408	314.141	75648	164.466	63360	311.358	68992	153.853	56724.1	292.81
57408	87.805	95616	947.679	50944	83.5142	61312	217.301	56576	90.5282	69574.9	185.12
49344	87.805	14400	40.4572	69120	112.408	77888	272.448	46720	160.996	54544.5	236.74
48320	149.463	41600	376.261	53248	175.63	53312	272.448	37312	9.57598	56172.3	230.51
60160	122.023	81728	611.442	72000	184.394	62720	146.944	98752	367.136	83790.8	129.94
55680	150.189	75776	762.798	71168	219.766	67200	153.115	79616	234.051	133588	457.46
34560	68.5747	98176	631.371	52736	153.115	51264	167.992	33728	5.2199	103724	225.17
45312	166.81	64000	454.206	58240	152.013	48704	81.6616	69184	207.213	82795.8	234.07
86208	215.346	97536	282.957	66944	143.397	63744	244.228	120768	545.534	45822.5	94.34
53120	61.4187	64896	392.579	46784	168.783	85824	398.775	92864	249.75	100167	397.83
46144	29.8395	51200	144.101	72256	181.014	75776	272.448	57536	207.213	46108.2	88.11
81536	229.369	78144	181.014	102848	376.261	56576	308.601	83648	223.261	57572.3	209.15
71232	110.598	54720	363.064	62208	133.439	87360	282.328	45056	106.431	78702.7	261.66
36672	0	45888	196.191	43584	89.7078	87168	361.448	29120	-35.2308	78417	396.05
84160	115.154	101312	676.431	55680	92.1781	110784	589.479	93504	295.174	39481.3	136.17
102912	180.177	48832	355.058	87104	193.516	44288	89.7078	51328	98.3348	59446.7	161.09
61760	90.5282	77056	554.29	57600	117.005	108864	471.941	63488	181.854	45363.3	87.22
86336	136.138	63744	322.64	51008	38.6321	60736	143.397	77952	213.408	95726.6	707.55
76736	139.909	72064	560.634	45760	47.3783	52800	84.3127	66432	161.763	73749.9	145.96
55488	131.769	65600	474.074	60544	-45.057	69056	203.018	68800	224.774	63611.9	218.94
54272	133.439	65664	674.875	41920	-19.4256	68096	229.369	32192	44.8257	74726.2	186.9
102784	191.749	88512	605.871	155904	452.166	51264	167.992	67072	248.082	78559.4	318.62
52160	86.9943	111424	871.042	49856	114.235	92352	500.488	96320	288.039	46740.1	171.77
58112	82.7184	67648	665.62	57152	128.469	86400	318.362	44672	60.6889	43164.1	205.59
75264	119.499	57984	452.166	59264	163.303	88192	533.279	45248	165.244	57878.5	192.24
55424	99.1879	186176	1295.25	87936	203.018	71360	277.963	141760	217.301	64635.4	388.93
41088	109.1	50816	233.003	44160	166.026	62080	271.842	43328	143.397	62316	288.36
48448	27.1644	67584	349.563	68480	148.38	57344	66.83	69504	261.736	213700	619.44
64256	144.101	65024	553.03	93184	225.788	55936	195.296	66496	193.516	51101.1	173.55
62400	161.763	61824	515.44	97280	179.343	105024	301.813	79872	309.288	86152	260.77
60352	77.2216	104896	936.623	50432	96.6386	64256	276.728	46784	203.018	50322.4	126.38
70848	153.115	107840	814.074	127680	318.362	88640	319.071	80512	214.375	67175.4	460.13
59392	161.763	83776	412.396	66432	159.093	145024	335.827	62912	170.375	47841.1	202.03
41280	10.4484	90944	491.515	42752	61.4187	40128	148.38	93632	245.323	62117.6	190.46
53632	65.0966	77056	491.515	53312	51.8322	62592	228.341	48896	249.75	42537.6	139.73
52864	91.3516	67648	485.994	58176	150.189	62848	159.093	47616	218.777	47476.2	126.38
45952	36.8148	61312	345.69	57408	173.999	51136	217.792	49984	213.408	97502.2	364.9
73408	159.853	46336	564.478	70912	148.38	69056	341.862	51520	94.1185	36508.7	206.48
87168	137.844	79168	656.5	50944	170.375	72256	227.828	62976	177.685	71131.5	324.85
96960	169.577	79680	447.108	52352	94.1185	86592	287.399	62400	254.253	55914.2	209.15
44096	53.4884	77184	400.564	86720	293.864	78400	216.322	64320	120.442	34467	79.21
95296	160.996	79168	332.85	54656	181.014	41024	194.404	50944	137.16	122856	361.34
71360	159.093	74880	568.35	79232	145.873	88256	656.5	49536	122.977	40121.2	221.61
63488	101.192	78528	503.897	40704	60.6889	65472	279.825	53696	212.925	52227	422.75
78464	156.457	33792	88.6185	41280	97.485	93632	238.287	79168	262.906	53210.4	166.43
51520	29.8395	72192	439.138	43328	137.844	154624	891.651	98368	343.388	66580	236.74
60224	151.281	90560	793.508	47552	79.0399	138240	601.728	50240	189.997	121721	322.18
57856	108.207	84288	585.455	76160	167.992	63296	210.052	103104	457.284	76870.2	369.35
48192	5.2199	33152	173.999	88192	138.874	47872	99.1879	74112	243.683	73459.7	369.35
183744	311.358	52352	386.484	40384	158.337	55040	173.999	103360	145.163	62539.4	189.57
57984	90.5282	126272	883.346	83264	186.532	82560	292.559	53696	148.38	73258.6	234.96
78976	121.389	74304	348.785	74752	173.999	103424	498.229	52928	243.683	70770.1	210.93
37312	-22.9527	95104	925.702	191360	671.775	63552	162.531	39936	245.873	79144.1	361.34
61248	91.3516	136384	1813.22	52672	164.466	129216	534.492	35264	23.6159	58877.1	129.94
66560	166.81	53568	254.821	67584	148.38	75520	354.268	55744	185.674	61691.2	203.81
120832	125.543	64320	659.525	83008	272.448	96960	457.284	79424	312.052	46132.3	255.43
63616	102.056	78400	386.484	74816	198.444	57088	293.864	46976	239.894	47341.8	177.11
140416	204.874	43584	230.402	58240	173.999	72896	276.728	72064	289.323	85172.1	448.56
90176	181.854	73920	912.775	41984	50.8896	57600	226.806	106432	280.449	32788.5	37.38
102208	326.249	90176	378.79	102656	249.75	140224	541.827	45056	203.944	49148.5	158.42
59136	182.697	47424	204.874	39488	29.8395	57856	221.757	49152	217.792	57462	284.8
53952	171.576	86080	466.65	71488	196.191	78720	262.906	78208	228.341	62570.6	210.93
51008	72.8611	76544	479.454	51840	188.258	59648	240.971	56768	206.744	57101.5	281.24
81856	185.674	68800	406.891	73600	115.154	58496	319.781	51648	156.457	45131.9	292.81
111360	267.04	66240	444.102	47104	49.9497	81088	305.867	69760	277.963	67900.8	192.24
71168	166.026	48960	367.956	67264	162.531	49024	262.906	80000	217.792	52510.9	227.84
72576	94.1185	74944	540.597	56064	195.296	54272	207.213	108032	284.852	66163.5	337.31
60672	170.375	71040	418.918	49792	152.013	145664	254.253	58880	287.399	61300.5	305.27
45376	9.57598	117568	689.013	57408	153.115	65856	239.894	69760	218.777	201792	946.96
74816	140.602	85952	326.976	64448	123.936	198720	1016.97	48384	92.1781	83085.1	388.04
73152	163.303	70464	1083.91	81472	181.854	162880	601.728	62848	197.992	45246.7	133.5
67136	146.944	70080	442.109	64768	113.32	47488	258.257	104512	608.65	71316.6	248.31
47872	116.078	47360	279.825	95744	371.255	72896	169.577	47552	137.844	62295.6	219.83
75712	108.207	54848	376.261	41152	28.0547	60992	198.444	70656	204.874	58870.8	178
106240	166.026	42752	297.812	37888	-14.1618	39552	209.102	68480	346.461	65267.3	135.28
84992	174.813	66624	1109.86	50688	-23.8371	72832	273.664	70912	261.153	42490.4	198.47
59264	176.861	57216	350.342	54784	62.3948	69888	259.991	69760	367.136	77117.6	177.11
196992	432.287	59648	225.788	64192	155.71	49920	97.485	79360	268.831	44153.8	77.43
34176	21.8487	82496	621.322	54976	140.602	68864	220.76	58048	111.501	56756.2	145.07
74688	154.594	52288	664.091	76032	181.854	45696	343.388	65984	274.886	56399.3	242.08
56640	127.489	82816	403.263	61120	35.005	89984	487.093	62656	231.96	100011	270.56
41408	145.873	70848	365.501	76800	153.115	188992	1339.27	78016	277.963	79558	420.97
44352	110.598	95232	424.594	68416	117.626	72768	274.886	60224	135.46	85238	373.8
101056	307.915	88128	815.971	52096	48.3112	73472	239.357	94272	388.215	40796.7	113.03
56960	190.872	73920	436.188	93440	280.449	116288	548.021	48512	99.1879	88826.4	511.75
96320	364.687	262080	6284.91	78656	211.964	95680	288.039	63424	182.697	33685.6	72.98
124288	319.071	77952	594.89	69632	162.531	58944	224.268	65216	309.976	73797	209.15
40256	17.4483	36032	261.153	76416	175.63	87104	301.813	77568	170.375	56998.3	144.18
36736	45.7518	84672	1076.25	82176	220.76	53952	373.749	124160	644.545	52445	152.19
56192	137.844	55616	350.342	90432	326.249	71296	178.513	98752	297.812	68209.6	168.21
53696	83.5142	47808	209.102	58752	86.1866	54784	217.792	44160	139.909	88336.1	646.14
55104	68.5747	100032	1279.9	68160	101.192	58624	345.69	59392	361.448	56555.9	185.12
81920	133.439	56832	778.896	42304	174.813	61120	201.178	83776	284.219	110232	178
46016	20.9667	64768	362.255	78400	163.303	58240	184.394	56256	253.12	46510.5	178.89
102016	255.962	71424	458.315	69824	177.685	80896	244.228	38784	87.805	86922.7	229.62
61696	152.013	84032	556.818	49408	159.093	75328	254.821	65600	207.213	79404	384.48
65728	123.936	179136	1459.8	97024	188.258	47872	148.38	58368	134.447	51742.8	210.93
69824	123.936	64960	391.702	68416	142.344	72896	261.736	117888	560.634	57673.8	109.47
38272	64.1111	70528	498.229	49728	27.1644	53120	199.352	57152	142.344	34411.8	114.81
65792	78.259	218048	10758.7	49216	113.32	89280	284.219	66816	274.886	43231.8	138.84
145472	397.884	90816	958.874	173696	342.624	80640	231.96	55936	189.126	92109.7	354.22
81664	141.645	116416	925.702	41920	-25.6095	58368	117.005	51584	197.992	53672.3	246.53
134592	251.43	52416	356.645	37888	225.788	107648	367.956	43264	87.805	79671	187.79
66240	95.7953	53824	412.396	76032	173.999	122112	492.628	78400	281.074	51826.5	169.1
79040	177.685	64128	332.85	54464	186.532	89408	197.992	45376	189.997	107139	575.83
53824	78.259	60864	282.328	74688	259.991	90176	226.806	86016	266.446	68798.8	191.35
50368	166.81	40576	249.75	62144	134.447	76288	209.102	77824	219.766	43532.6	231.4
62336	85.1139	59584	223.261	59264	46.448	86656	505.039	57728	227.828	66512.4	168.21
61248	158.337	59328	455.229	54912	84.3127	85312	184.394	51648	285.487	53833.4	222.5
62784	80.872	53248	500.488	75968	150.189	50176	261.153	119168	461.422	58545.1	201.14
89920	149.463	94400	653.489	64768	126.514	128064	510.789	70464	207.213	46425.1	234.07
47040	146.944	100416	1078.79	98496	217.301	149184	518.956	43904	105.549	59798.2	293.7
50176	23.6159	36096	396.995	78784	168.783	62464	219.766	59008	166.81	45320.6	167.32
79872	110.598	86272	572.25	79424	346.461	65152	215.346	68160	223.261	45061.6	143.29
68800	94.9553	62656	297.15	109440	289.968	45760	193.516	50560	371.255	28493.3	98.79
86912	220.76	37952	119.499	61888	58.7517	59264	312.052	60992	215.346	76605.9	276.79
53376	162.531	51904	424.594	45696	166.81	76480	153.115	77824	173.189	54798.2	172.66
27200	-50.1845	56256	261.736	68032	118.56	114048	476.218	53376	177.685	44487.5	161.98
55488	128.469	87488	521.315	41280	159.853	51072	122.023	62208	148.38	64433.3	107.69
92672	315.542	45248	354.268	57088	59.7187	67520	248.637	148672	456.255	34431.4	186.9
50688	153.115	56320	391.702	65344	118.56	55552	210.052	74432	289.968	73869.1	202.92
48384	154.594	58944	400.564	67968	191.749	43136	234.577	49024	197.992	67320.5	275.01
88576	148.38	44416	278.583	54400	189.126	63936	279.825	81152	254.253	86072.8	200.25
43264	46.448	53952	261.736	45184	45.7518	51840	157.207	45824	175.63	45942.7	105.91
120192	207.213	75904	927.876	66432	208.156	79424	293.864	38016	263.493	60885.8	300.82
81280	164.466	59904	284.219	137600	428.423	45376	249.75	65536	242.594	142606	338.2
49856	6.09048	62976	449.124	73408	198.444	79104	312.052	82688	360.643	60643.7	167.32
38912	51.8322	57472	553.03	39168	61.4187	63296	201.178	38400	104.67	50462.1	103.24
54848	42.9802	45056	169.577	57536	153.115	61184	214.375	101568	556.818	62257.3	350.66
52928	67.5763	119424	757.511	55232	160.996	72640	240.971	53376	136.138	90654.5	235.85
55552	79.0399	75264	528.459	71360	160.996	69312	319.071	55936	118.56	70719.4	310.61
52800	74.6473	106688	914.916	59008	112.408	92928	326.976	53824	207.213	139708	682.63
50688	161.763	43264	328.435	60352	102.924	139712	793.508	60608	140.602	68210.5	255.43
42496	31.6302	90496	468.759	49408	146.944	231168	1572.65	51840	206.744	77923.9	295.48
53120	217.792	50432	414.249	69440	180.177	57344	211.006	41728	82.7184	61984.9	163.76
52736	90.5282	45504	589.479	53376	167.992	116800	421.746	63296	131.769	142250	515.31
59968	113.32	39168	139.909	80960	173.999	73600	191.749	49152	172.381	40933.8	48.95
35072	109.997	88960	529.66	68800	117.005	59328	189.126	49408	56.1087	50180.9	178.89
65408	117.626	44224	132.769	60928	109.1	50624	179.343	72192	263.493	36092.2	119.26
84096	151.281	63104	363.064	46912	83.5142	42752	101.192	51392	6.96134	64251.8	212.71
81856	129.125	77440	272.448	62720	137.844	67776	224.774	77376	267.04	42133.5	73.87
56064	52.7776	83328	533.279	67968	174.813	58240	177.685	70208	216.322	48022.6	194.02
43072	106.431	75584	385.621	77888	206.744	75072	205.807	74176	145.873	69714.6	305.27
45504	93.0076	40896	229.369	83520	224.774	64448	288.039	75584	273.664	73255	313.28
50240	80.872	57152	292.559	88064	208.156	78848	345.69	54784	130.112	164448	440.55
43776	20.0857	65984	1180.43	78464	127.489	57152	179.343	49536	229.369	112104	604.31
35968	42.0609	81024	608.65	73920	183.544	62016	199.352	52928	155.71	60319.8	228.73
40896	28.0547	52736	254.253	42240	166.81	51264	138.874	43008	227.828	51127.8	452.12
59264	53.4884	71808	518.956	65792	117.005	60544	166.026	43264	103.795	156285	542.01
36096	62.3948	78336	795.355	85440	210.052	54336	163.303	52864	117.626	35874.1	132.61
56640	228.341	166592	2245.23	50688	124.899	45056	190.872	78976	166.81	51795.3	194.91
88576	132.769	54912	1043.7	70464	160.996	89280	200.263	59584	104.67	211982	827.7
80256	145.163	74432	256.533	60800	177.685	76928	296.49	52608	128.469	52612.3	284.8
71232	109.1	151104	930.054	87872	224.774	66496	240.971	137280	174.813	51264	175.33
75328	194.404	139456	2218.04	67712	98.3348	146688	360.643	86912	285.487	67944.4	196.69
82240	93.0076	49856	138.874	54784	183.544	118976	478.373	46976	179.343	114610	184.23
100032	197.992	78016	1133.77	74176	166.81	64256	191.749	57344	136.138	68856.6	240.3
94400	120.442	53824	618.482	119424	295.174	75328	436.188	100032	16.5709	44168.9	142.4
72192	173.999	68992	439.138	124864	357.441	78016	194.404	116352	384.76	141848	459.24
54848	45.7518	60416	586.793	53376	99.1879	103680	549.268	82368	190.872	34923.6	164.65
46656	-39.7718	82304	453.185	50496	135.46	68160	314.141	90176	300.473	113622	482.38
56128	137.16	52928	625.608	82752	196.191	60160	188.258	69568	264.67	85048.4	326.63
74432	112.408	55936	453.185	60928	194.404	91264	635.73	61696	81.6616	61683.2	167.32
62016	178.513	68672	397.884	53248	151.281	55168	152.013	45312	207.213	41190.1	237.63
80000	182.697	63680	518.956	62592	191.749	35648	128.469	75648	176.861	52275.9	170.88
71232	107.317	36928	226.806	54080	137.844	48832	198.444	71744	213.408	91468	298.15
50816	69.326	96000	1123.08	75776	212.925	65792	221.757	71040	276.728	99427.2	195.8
41216	194.404	59264	421.746	87744	223.261	73984	248.637	73408	245.323	112024	351.55
106368	263.493	105088	521.315	68736	237.221	97216	406.891	63232	213.408	62185.2	104.13
61376	117.005	76480	485.994	76096	113.32	62400	264.67	55616	193.516	46635.1	49.84
83072	127.489	81152	503.897	47424	162.531	97600	276.113	134592	617.067	54905	163.76
80064	152.013	54080	518.956	82688	109.1	42752	161.763	95872	381.337	63002.2	250.98
75904	181.854	67200	448.115	119936	172.381	114240	437.169	43776	198.444	68079.7	233.18
85888	165.244	60160	251.43	78720	131.769	48896	217.792	43072	126.514	67988.9	273.23
48896	101.192	62656	342.624	44864	92.1781	52096	229.369	181312	325.524	86939.6	404.95
70848	156.457	46016	339.586	71616	458.315	103104	186.532	47488	118.56	86478.6	183.34
70976	131.769	78016	628.482	55616	110.598	76160	284.219	56384	211.964	60900	262.55
148544	365.501	60288	573.556	86336	241.511	78528	345.69	62656	162.531	141716	422.75
62592	76.4465	62080	777.09	65600	166.026	76800	320.494	43584	65.0966	62400.6	185.12
52224	58.0286	50432	273.664	103168	203.018	60736	289.323	44096	131.105	56994.7	234.07
78848	67.5763	126592	670.231	83712	224.774	73600	248.637	58048	155.71	66617.4	235.85
50560	55.3919	41024	239.894	70336	189.126	49152	125.543	55872	223.261	96751.9	71.2
46976	95.7953	62272	389.084	66432	99.1879	44416	67.5763	51008	109.1	58078.7	166.43
96128	204.874	92352	1267.76	64320	126.514	57216	163.303	57728	197.09	63805	412.96
72256	109.1	50816	246.975	74688	181.014	203264	676.431	93824	295.174	102572	5531.35
84416	186.532	42240	223.261	73472	200.263	262080	3132.69	69888	205.807	39748.3	240.3
55872	178.513	85056	793.508	95360	197.09	56896	181.014	63680	210.052	75769.3	380.03
47296	197.992	38016	166.026	79936	117.626	69760	230.402	43008	160.996	53554.9	179.78
91520	203.944	139968	1520.6	49472	62.3948	52160	155.71	62720	180.177	39720.7	209.15
41024	51.8322	61120	393.458	80320	233.003	45824	259.411	33088	59.7187	42315.1	144.18
93184	164.466	79744	351.907	38976	60.6889	83840	405.98	43264	238.287	53143.7	175.33
[truncated: 28,001 more rows]

## Sheet: FACS_Exp3_Fig3B_SupplFig5
Ctrl SSC	Ctrl FITC	H-Ft SSC	H-Ft FITC	AfFt SSC	AfFt FITC	Mutant_A SSC	Mutant_A FITC	Mutant_B SSC	Mutant_B FITC	Mutant_C SSC	Mutant_C FITC
62080	119.499	132928	2960.47	83392	235.631	260480	1183.24	69056	130.112	36864	94.1185
43648	65.8381	81344	494.86	58560	88.6185	69184	179.343	161920	459.348	48128	171.576
48896	93.0076	41152	311.358	45056	79.8234	180224	726.59	92800	426.504	59456	82.7184
63744	146.944	72128	505.039	38720	196.191	120256	736.746	32832	-29.1695	54528	68.5747
44800	108.207	55296	600.354	103936	347.234	54080	106.431	59200	150.189	66240	174.813
42112	159.093	122368	748.785	36480	-11.5395	41600	3.47942	107648	166.81	36224	43.9018
77888	131.105	95040	622.747	48192	104.67	36992	119.499	77184	215.346	155968	413.322
63552	216.322	119872	705.092	36224	76.4465	115520	605.871	77120	109.1	47168	224.268
127680	196.191	74560	598.983	77312	322.64	43520	211.964	102784	35.909	110528	105.549
72768	171.576	100032	377.102	56512	116.078	241408	1058.59	114240	530.863	99200	123.936
58560	159.853	50496	306.548	38464	97.485	47360	197.992	63744	154.594	58752	137.844
123904	406.891	89408	478.373	34432	147.661	45376	174.813	50048	150.189	54336	140.602
80256	117.005	57216	297.812	36928	149.463	97664	438.153	240448	500.488	41152	191.749
41856	37.7225	84992	538.146	62720	178.513	81792	326.976	57344	203.018	39552	213.408
80448	155.71	48064	261.736	41472	29.8395	40576	121.389	78464	224.268	49024	111.501
83200	154.594	35200	106.431	34880	74.6473	51008	211.006	57024	252.556	67648	151.281
63680	112.408	55168	317.654	21312	71.0874	66688	212.925	54656	127.489	80256	209.102
87488	64.1111	58368	578.812	140288	316.244	56320	126.514	39488	12.1946	48320	129.125
101248	99.1879	70016	394.339	86400	2777.43	62592	223.261	52352	98.3348	45696	145.873
64768	167.992	49984	331.371	51136	132.769	80576	343.388	67456	110.598	161664	309.288
49984	-35.2308	45568	242.594	50432	71.0874	41664	172.381	69248	136.138	49920	127.489
76096	106.431	176256	1535.29	44480	17.4483	58240	177.685	58944	150.189	43648	125.543
43520	173.999	65664	426.504	49344	18.3265	40128	58.7517	54848	104.67	43392	111.501
70976	200.263	65152	460.384	54464	109.997	54400	144.101	53184	126.514	49728	142.344
44160	41.1437	164736	925.702	143040	164.466	74816	211.964	38848	48.3112	58560	178.513
43392	48.3112	103040	517.781	36160	136.138	64192	140.602	60992	43.9018	169600	521.315
47040	181.854	47104	145.163	46528	146.944	101056	560.634	85952	328.435	64128	161.763
39296	55.3919	37632	327.704	39552	18.3265	73472	230.402	36032	136.138	22336	41.1437
89280	131.105	113344	374.585	78400	150.189	91200	240.971	35648	45.7518	42880	68.5747
98816	82.7184	87488	1452.82	34496	4.34956	41472	118.56	80640	185.674	231744	3750.41
59136	73.8803	42816	217.301	42176	34.1027	44800	127.489	39872	53.4884	69824	190.872
55552	11.3212	43968	249.75	76992	156.457	87616	612.843	44096	54.4387	51648	173.189
77888	121.389	68608	786.166	39104	169.577	57984	156.457	47808	180.177	86592	617.067
92992	144.101	138944	839.108	64768	185.674	66240	146.944	42944	60.6889	49344	211.964
86720	219.766	48128	342.624	63040	103.795	50368	65.0966	51264	162.531	40512	123.936
41856	55.3919	53248	312.747	54528	107.317	148864	205.807	44480	81.6616	40064	219.766
43648	85.1139	71168	584.12	38528	50.8896	82176	194.404	74368	174.813	42368	95.7953
63936	153.115	45824	296.49	48704	130.112	122176	214.375	47808	169.577	48960	80.872
83264	178.513	51584	341.862	43584	107.317	64448	117.626	41344	80.872	46592	113.32
77504	149.463	47360	376.261	67776	183.544	82816	518.956	35392	-12.413	47040	119.499
62464	83.5142	85632	421.746	74368	440.126	97536	206.744	57344	139.909	38528	56.1087
85888	154.594	58304	307.915	54528	153.115	62784	157.207	39616	147.661	93248	252.556
93760	356.645	213440	1317.07	150272	450.135	67456	191.749	80192	101.192	27584	172.381
59392	43.9018	82304	481.623	42176	94.9553	66624	208.156	110784	303.158	37440	154.594
142464	181.854	48128	908.508	107584	339.586	67392	255.962	63936	211.964	51904	133.439
61184	94.1185	66560	332.85	69248	203.944	42112	123.936	112192	385.621	137088	445.101
55744	160.996	36544	284.219	50432	152.013	34304	170.375	60096	89.7078	55360	171.576
148864	287.399	27776	233.003	137216	576.178	53696	165.244	91840	196.191	50624	122.023
69184	114.235	51328	419.859	37312	9.57598	71040	363.064	69632	259.411	79424	248.637
36416	214.375	181504	1674.29	59200	119.499	69184	171.576	162560	615.656	41536	74.6473
79680	78.259	41216	131.105	45440	181.014	40896	131.769	90240	296.49	34368	70.3311
37888	0.869758	71104	581.46	48704	149.463	40320	30.7341	61248	95.7953	40896	189.997
44032	123.936	55744	346.461	45888	164.466	48832	153.853	45888	140.602	59136	271.842
100928	359.839	60800	433.259	50176	105.549	52096	97.485	56256	137.16	132352	303.833
76544	208.156	96832	545.534	64000	209.102	134336	518.956	145792	261.736	133312	139.909
104512	77.2216	46272	248.637	56640	189.997	124224	476.218	51584	153.853	45888	135.46
96384	305.867	251392	1997.8	95680	134.447	46912	160.996	48768	92.1781	56384	148.38
113408	414.249	57856	303.833	49536	208.156	65216	214.375	262080	1141.86	170816	188.258
92544	205.807	42880	135.46	61760	145.873	34816	107.317	48064	61.4187	35712	256.533
61312	122.023	45056	308.601	54592	133.439	51712	326.976	87360	-28.2775	58688	210.052
118336	372.916	58880	618.482	51712	161.763	98368	341.102	59712	156.457	142528	291.261
84352	125.543	33472	250.309	72576	186.532	35456	77.2216	51456	165.244	51136	72.0995
82240	-88.8904	51968	282.328	57408	137.16	63936	176.861	58432	145.873	92736	386.484
97088	246.975	42624	410.553	42816	135.46	51648	112.408	121408	152.013	58304	169.577
64064	137.844	44032	498.229	47680	182.697	69376	166.026	164864	208.156	152000	429.385
45312	176.861	58304	303.833	69056	116.078	143872	309.976	123072	483.803	55872	179.343
66752	135.46	55488	169.577	51072	131.769	39168	41.1437	97536	363.874	51200	209.102
50432	14.8183	54912	228.341	73920	182.697	36608	133.439	53696	138.874	60352	295.174
67648	222.257	42816	249.75	41664	67.5763	66432	332.11	75904	141.645	60864	166.026
69504	191.749	69760	417.98	77056	282.328	52736	254.253	50112	139.909	132608	316.244
54656	157.207	51712	526.066	52672	181.854	43968	228.341	52736	167.992	75328	291.261
68032	136.138	38656	377.945	89664	268.831	65280	271.842	56256	160.996	44032	150.189
40896	-24.7227	54272	546.776	56512	341.102	53120	190.872	47744	88.6185	63360	111.501
52352	118.56	67712	258.257	86144	348.008	41536	103.795	88576	170.375	77440	353.479
102464	211.006	50688	389.955	151360	440.126	180480	637.19	46912	94.9553	97088	216.322
113024	395.222	74496	452.166	68416	159.093	69696	155.71	95616	170.375	64832	141.645
74688	129.125	71744	825.529	31168	207.213	73728	402.361	40384	131.769	36992	98.3348
43136	24.5012	40512	161.763	59776	92.1781	48704	216.322	43264	109.1	109120	172.381
135360	305.867	48960	145.873	43392	164.466	73280	360.643	31680	147.661	132480	518.956
67776	172.381	61888	229.369	42624	13.9431	52800	142.344	42816	157.207	47296	42.9802
65344	174.813	98048	572.25	38528	166.026	44288	92.1781	46272	101.192	38336	85.1139
79744	227.828	49792	332.11	64384	282.328	60800	245.323	53376	200.263	144704	227.828
40832	148.38	41280	248.082	92928	9.57598	115456	600.354	42496	72.8611	35648	31.6302
67776	163.303	50816	1748.65	66560	207.213	59456	287.399	57088	189.997	68608	197.992
54208	122.023	46464	339.586	38720	80.872	69568	264.67	49344	132.769	80960	479.454
53504	139.909	61632	478.373	49408	159.093	64384	166.81	26624	62.3948	53888	137.844
53504	125.543	51776	274.886	109376	284.219	42752	146.944	54784	106.431	77568	199.352
71808	167.992	37056	266.446	130688	321.923	50944	159.853	46656	49.9497	72192	341.102
91520	299.806	142848	881.283	41728	110.598	47168	61.4187	53760	126.514	214528	433.259
177856	444.102	60992	549.268	51712	130.112	34560	162.531	50752	73.8803	77312	259.991
50304	76.4465	94336	695.398	109504	138.874	41600	240.971	67136	164.466	88640	244.228
56000	130.112	71424	285.487	38976	52.7776	49280	227.828	104000	39.5436	96768	261.736
65600	139.909	55168	222.257	62656	159.853	95616	463.506	35840	40.4572	32192	-30.958
52928	102.056	72896	540.597	50944	156.457	48704	209.102	60160	188.258	39680	94.9553
52928	98.3348	48384	306.548	43840	81.6616	47872	142.344	55104	159.093	47232	134.447
66496	142.344	81536	436.188	41536	98.3348	124416	259.411	100352	334.335	43200	231.439
80384	274.886	62016	592.178	83584	224.774	91584	1012.19	64128	145.163	125440	529.66
119360	92.1781	61440	319.071	63360	207.213	186688	607.259	53888	77.2216	80256	315.542
66944	94.9553	94144	546.776	36864	96.6386	69120	495.98	54592	34.1027	54464	192.631
77760	114.235	63104	173.189	41152	205.807	57088	154.594	65152	367.956	77888	295.174
67456	162.531	43584	203.018	56256	117.626	56576	259.991	67520	280.449	81216	240.971
91456	122.023	67648	386.484	38400	248.637	69312	131.105	71936	146.944	43392	100.044
55808	95.7953	82816	589.479	45568	143.397	55744	138.874	91264	268.233	72064	227.828
95232	56.1087	43328	222.257	44736	146.944	61248	172.381	55168	162.531	102528	399.668
76352	150.189	74496	341.862	35712	-9.79403	40512	130.112	51584	126.514	91008	518.956
56640	78.259	51840	295.174	99840	355.851	93056	396.995	36608	205.807	77696	334.335
23040	129.125	60608	444.102	121280	384.76	120512	685.845	76288	175.63	54464	192.631
67136	182.697	85120	662.565	68736	196.191	47936	211.006	120128	85.1139	126016	388.215
36352	158.337	63552	618.482	44480	87.805	76224	218.777	57600	108.207	81280	106.431
87808	-24.7227	82816	679.553	31872	38.6321	42112	48.3112	142912	238.287	43712	84.3127
60480	178.513	98304	1177.63	47808	162.531	43392	100.044	43072	124.899	71936	164.466
105472	195.296	52800	253.12	35008	101.192	101376	126.514	42688	47.3783	54976	132.769
48512	191.749	77888	750.521	63616	131.105	65280	261.153	35776	154.594	59584	201.178
54080	117.005	70080	419.859	88384	316.244	40448	138.874	130304	322.64	42240	178.513
69888	135.46	74112	592.178	70144	181.854	71360	254.253	61184	197.09	126912	276.728
44288	13.0685	35840	139.909	32064	82.7184	41088	102.924	47872	105.549	48320	130.112
83904	212.925	66176	407.803	39360	48.3112	107712	435.21	59456	162.531	152000	505.039
59968	83.5142	44544	141.645	107712	456.255	168256	664.091	68672	117.005	68352	124.899
49152	81.6616	64768	320.494	46528	36.8148	185088	1016.97	56128	85.1139	125184	322.64
65344	148.38	50816	296.49	51712	75.6738	71744	264.67	47680	77.2216	35264	197.992
48256	173.999	57536	292.559	60224	-78.519	94656	225.788	45504	82.7184	60672	179.343
39936	-17.6678	81600	420.801	52608	171.576	63424	181.854	63104	177.685	57152	151.281
157760	500.488	230208	1983.3	46016	127.489	82880	210.052	67968	164.466	57088	109.1
60736	110.598	44800	372.916	98496	282.328	69632	213.408	70528	131.105	85696	270.032
187968	203.018	71232	545.534	65856	213.408	66432	220.76	49600	148.38	52800	153.115
65664	140.602	33664	238.287	127680	193.516	36160	103.795	130368	589.479	92672	340.343
67712	53.4884	176000	1524.26	60736	124.899	53248	79.8234	66880	173.189	96192	356.645
43008	157.207	192448	1778.48	41024	169.577	48512	203.944	63104	124.899	94848	230.402
97408	239.357	59840	584.12	35200	58.7517	144960	573.556	53184	102.056	104000	44.8257
45120	94.1185	106176	2445.43	29312	180.177	48960	173.189	55552	150.189	36032	40.4572
52544	119.499	76992	1358.62	47232	181.014	48256	102.924	73024	166.81	58624	145.163
77440	258.257	35712	336.575	50112	186.532	59008	240.971	84160	405.072	42880	55.3919
143680	127.489	91072	450.135	50304	43.9018	60224	175.63	135488	287.399	64384	139.909
52416	166.026	182720	1463.31	55872	99.1879	65152	345.69	76352	170.375	64000	157.207
262080	658.011	91904	743.6	87360	297.15	37824	65.0966	36096	31.6302	125696	111.501
75968	162.531	47744	217.792	130432	536.925	40128	272.448	59008	151.281	54336	261.736
37696	254.821	81280	578.812	55040	202.096	39616	150.189	44736	106.431	155520	475.145
75136	109.1	44224	457.284	28672	-12.413	51584	267.04	101120	170.375	52096	165.244
75392	548.021	61184	453.185	47232	128.469	103040	223.261	38272	46.448	69440	380.486
71424	146.944	154560	800.922	56832	151.281	38528	196.191	45184	136.138	49088	214.375
73408	137.16	262080	2960.47	107200	388.215	61312	131.105	209088	545.534	64576	200.263
58624	102.056	34624	332.85	87424	426.504	64832	147.661	39552	231.439	57408	160.996
90432	197.09	73792	372.916	80896	203.944	83136	231.96	52608	110.598	90816	330.635
87424	190.872	140864	654.993	36480	67.5763	91136	145.163	157952	502.758	43072	102.056
58176	74.6473	72960	302.485	35648	87.805	72320	248.082	61952	145.163	119424	546.776
53696	105.549	155584	1166.5	63936	164.466	81920	180.177	69824	131.769	51136	107.317
37440	64.1111	50304	289.323	50752	142.344	61440	174.813	55168	133.439	70208	167.992
53376	156.457	44672	359.038	133184	325.524	46976	79.0399	70272	208.156	84800	437.169
51200	159.853	68736	441.117	49984	49.9497	48320	94.9553	67456	217.792	135168	553.03
62656	132.769	57280	367.136	56064	153.853	80768	289.968	36160	166.026	45440	118.56
56000	124.899	93120	1071.17	174016	478.373	49216	117.626	91392	340.343	56896	143.397
133184	515.44	45824	111.501	88192	29.8395	54080	127.489	111168	437.169	81472	195.296
52096	79.8234	48576	230.402	140864	282.957	140160	317.654	46912	53.4884	137856	784.342
132864	291.909	50432	341.102	155968	385.621	146560	569.647	34560	184.394	44096	114.235
67392	133.439	67776	1026.61	64320	206.744	60288	335.08	41856	114.235	87872	186.532
63104	124.899	67136	417.044	67712	206.744	133376	974.78	92992	271.842	117632	134.447
68544	131.769	92224	420.801	49472	163.303	46528	210.052	107712	408.717	64256	195.296
184064	387.348	100928	795.355	40448	86.1866	87552	325.524	65152	173.189	40000	192.631
39680	-23.8371	56896	335.827	32256	-22.9527	115776	406.891	37696	141.645	72896	301.813
102336	222.257	63680	245.873	50304	332.11	43328	95.7953	40128	210.052	51968	122.977
156864	164.466	60416	378.79	103488	438.153	54208	87.805	53376	75.6738	67072	192.631
65088	118.56	75968	386.484	51904	211.006	74624	386.484	37312	86.9943	65088	182.697
74048	91.3516	70336	392.579	76544	218.777	69056	218.777	57536	140.602	60928	268.831
58880	217.792	72448	845	262080	4171.21	68992	235.631	34432	165.244	59904	309.288
97600	145.163	93504	647.512	40256	32.5279	84736	239.357	56128	219.766	159040	572.25
99328	401.461	51648	288.039	41152	188.258	37312	98.3348	43968	62.3948	62336	123.936
93952	133.439	71360	367.956	119616	215.346	49536	215.346	69248	57.0671	61248	285.487
68032	143.397	89472	215.346	112896	344.921	65600	130.112	197184	222.257	132352	235.631
148416	312.052	69056	505.039	46272	56.1087	107072	273.664	65984	175.63	76672	408.717
140224	456.255	63680	363.874	41408	19.2057	135296	784.342	58112	162.531	75776	276.728
80896	189.997	50816	245.323	51968	225.788	140864	359.038	60864	166.026	59008	201.178
58304	137.16	76352	429.385	56384	170.375	78912	342.624	54976	132.769	51712	143.397
112832	13.0685	106112	1136.46	34112	13.0685	124032	397.884	61632	137.844	61504	178.513
73600	179.343	52736	200.263	43392	63.129	36288	219.766	80512	188.258	104896	410.553
99008	314.141	58560	263.493	42624	96.6386	115520	743.6	59136	94.1185	89152	359.839
55424	88.6185	107840	839.108	79680	344.921	42496	176.861	66944	168.783	80896	568.35
196800	129.125	45248	303.158	24064	254.821	52352	137.16	54912	102.056	51584	262.906
47296	95.7953	70144	1249.77	91840	231.96	70400	346.461	77760	183.544	46720	116.078
57088	58.0286	44736	197.992	37312	139.909	62080	185.674	95424	332.11	84672	291.909
45440	125.543	40640	325.524	143488	233.003	52288	108.207	102144	41.1437	55424	213.408
72512	280.449	53184	388.215	95424	297.15	69312	169.577	100608	317.654	53120	145.163
55808	132.769	37504	272.448	43904	210.052	180544	634.274	110784	96.6386	67968	189.126
66304	201.178	53888	286.76	64832	150.189	48064	189.997	47616	152.013	70336	183.544
162432	385.621	52352	649.001	138176	226.806	54592	224.774	48384	169.577	108800	309.976
51968	11.3212	86784	509.634	62912	117.005	45376	170.375	52800	146.944	44928	153.853
61440	65.0966	91520	1603.22	32704	133.439	48256	176.861	52096	93.0076	54400	168.783
45056	111.501	47168	424.594	38784	28.0547	48320	102.924	107264	308.601	117120	155.71
112320	271.842	192896	1326.54	72640	200.263	121024	516.609	46592	75.6738	93824	321.923
58496	132.769	53504	261.736	55104	619.9	59584	220.76	59456	144.101	60544	155.71
54336	70.3311	72704	771.698	91328	167.992	87552	460.384	91840	276.728	61696	204.874
97344	-22.9527	100608	615.656	41728	47.3783	178496	1255.73	80640	289.323	210816	912.775
72640	122.977	72512	1817.61	46528	116.078	56512	137.844	112960	446.104	133184	207.213
91840	282.328	138176	941.029	53120	118.56	46016	163.303	41024	-9.79403	43200	114.235
86336	91.3516	54336	227.828	128960	136.138	45696	126.514	64704	174.813	51136	167.992
70528	183.544	40384	244.228	101056	335.08	88320	417.044	91648	102.056	97664	463.506
38272	159.093	60096	355.058	47168	145.163	131264	367.956	71296	299.806	38272	-4.56713
50048	106.431	71872	393.458	65152	145.163	70080	254.253	101184	323.359	64192	189.126
121536	289.968	119360	1686.45	109824	181.854	112960	523.685	44288	46.448	182400	673.323
56064	18.3265	76864	299.806	72192	239.357	75904	354.268	68736	117.626	205824	671.775
43392	143.397	41280	268.831	47360	96.6386	34688	59.7187	49088	41.1437	89664	289.323
86080	-37.0416	63168	243.683	87744	203.018	59840	198.444	204288	510.789	64128	141.645
56896	97.485	100928	573.556	42688	113.32	33024	93.0076	39552	95.7953	76928	3.47942
135232	336.575	127360	582.788	109696	329.9	39616	65.8381	56256	165.244	106944	157.207
50944	167.992	59584	748.785	63744	-13.2871	74944	335.08	121600	439.138	43136	100.044
54080	99.1879	52032	264.67	65152	235.631	60160	217.792	65344	166.026	50560	70.3311
52864	106.431	44544	240.971	60096	135.46	39808	69.326	48576	195.296	71552	309.976
40064	136.138	33856	254.253	52480	180.177	45440	375.422	80576	303.158	53568	220.76
58112	119.499	67520	199.352	54528	166.81	51328	186.532	43136	118.56	61888	364.687
115200	296.49	38848	246.975	37760	82.7184	114944	412.396	69952	184.394	122560	427.462
60096	131.769	119744	1243.83	59136	161.763	43392	244.228	52224	81.6616	86208	413.322
46336	48.3112	152576	1893.99	55424	176.861	130688	415.178	59072	155.71	40384	150.189
65920	181.014	44992	221.757	59008	189.997	57600	237.221	58624	106.431	95424	337.325
55680	117.626	54208	438.153	40576	58.7517	103232	508.481	37952	75.6738	82304	245.873
83520	231.439	91008	681.12	61632	245.873	36352	123.936	73344	208.156	42560	177.685
47616	157.207	111360	495.98	53248	162.531	88448	1320.22	183808	378.79	114560	563.194
71872	125.543	71296	534.492	51008	157.207	129152	171.576	41600	195.296	95360	415.178
38720	140.602	71168	995.642	38848	231.439	113984	285.487	64640	224.268	42816	86.1866
71744	163.303	68864	309.288	77568	226.806	135552	494.86	39936	36.8148	53632	203.944
53952	118.56	48512	341.102	64384	197.09	75520	200.263	58048	113.32	52608	121.389
60736	153.115	38592	89.7078	32064	116.078	70592	216.322	51264	85.1139	40640	118.56
80704	264.67	43520	249.75	45248	59.7187	168640	726.59	37440	137.16	60992	245.323
97344	230.402	118848	1415.02	46848	138.874	54784	173.999	83200	235.631	54912	166.81
55744	73.8803	88640	883.346	129472	78.259	63360	196.191	50432	154.594	85440	-29.1695
93184	309.288	72768	480.537	58752	184.394	126848	685.845	201856	592.178	54336	244.228
67264	140.602	93312	981.682	42688	105.549	55680	157.207	55872	137.844	76864	319.781
76608	-67.8255	60544	236.69	35392	162.531	62016	195.296	49984	137.844	63232	214.375
69888	96.6386	54912	217.301	48832	231.96	30080	172.381	44160	180.177	44608	68.5747
59840	0.869758	114176	656.5	57024	234.577	64384	190.872	50880	118.56	76224	166.81
199040	345.69	86464	491.515	62656	203.944	55808	155.71	47552	130.112	50304	20.9667
65728	145.163	91648	417.98	67712	149.463	66560	255.962	98176	219.766	39936	40.4572
106304	-15.0372	45760	312.747	36864	100.044	65152	166.026	50240	100.044	64704	208.156
64384	149.463	12224	253.12	61504	135.46	42624	102.924	48000	151.281	102656	341.862
38976	99.1879	47488	322.64	51136	96.6386	40064	181.014	84608	16.5709	42624	107.317
42240	80.872	57344	539.37	44864	126.514	74496	154.594	59904	205.807	89280	337.325
62464	87.805	63232	429.385	48448	100.044	38912	72.0995	42176	159.853	43712	125.543
38912	208.156	51904	589.479	53184	181.014	53376	107.317	63232	164.466	63232	203.018
57920	117.626	54272	541.827	38144	59.7187	54464	102.924	35392	65.0966	35520	28.9464
34880	195.296	78656	447.108	39296	83.5142	64320	224.774	52224	118.56	102272	122.023
41920	78.259	57728	211.964	53824	61.4187	47488	117.626	80448	173.189	88448	372.084
111808	121.389	51968	311.358	38080	65.0966	57536	173.189	238656	625.608	48448	158.337
41408	192.631	79808	338.077	69056	190.872	224512	1123.08	70400	278.583	59520	130.112
54208	135.46	53504	481.623	35712	66.83	92544	305.188	69888	177.685	46592	85.1139
49984	73.8803	134592	750.521	72320	170.375	67840	363.064	47744	69.326	57152	84.3127
123520	413.322	36800	307.915	97792	5494.19	138624	340.343	107840	427.462	49728	145.163
41728	173.189	57728	231.96	100160	375.422	43776	173.189	42048	239.357	52480	134.447
53632	122.023	135488	925.702	58304	94.9553	86208	363.064	84224	251.43	32000	122.977
53312	-8.92199	98560	708.355	47168	138.874	52544	162.531	81856	124.899	36864	43.9018
47424	83.5142	74816	336.575	68224	178.513	58944	311.358	47232	186.532	41984	115.154
63232	94.9553	47808	545.534	44544	231.439	140864	709.993	190144	540.597	36544	76.4465
68800	131.105	73984	287.399	82368	315.542	51264	181.854	61696	174.813	52096	145.163
128256	42.0609	44352	222.257	46592	58.0286	93888	423.643	57856	166.026	58816	169.577
62208	117.005	51136	325.524	48000	68.5747	35840	103.795	100160	354.268	75456	141.645
53504	102.924	61760	363.064	47616	65.0966	42944	624.175	31680	-6.30817	53824	184.394
49344	100.044	51840	221.757	121472	334.335	88384	72.8611	107008	266.446	55104	119.499
71424	-25.6095	46592	185.674	45056	41.1437	57984	325.524	39296	30.7341	39616	27.1644
92928	19.2057	58624	274.886	54784	102.924	93952	682.691	38080	22.7318	40576	50.8896
66496	146.944	25856	458.315	49408	128.469	53504	107.317	151488	317.654	76224	263.493
79680	165.244	53696	303.833	85184	344.921	69312	139.909	59712	135.46	35456	115.154
52928	91.3516	41664	197.09	39040	132.769	111744	684.266	59968	157.207	35648	126.514
95168	292.559	58560	189.126	73856	141.645	112832	665.62	41408	80.872	119232	311.358
43328	95.7953	44736	163.303	58752	138.874	54144	212.925	57920	118.56	43840	128.469
118784	95.7953	92864	1000.34	183424	475.145	155264	456.255	77120	115.154	50688	179.343
80512	-84.5794	128448	1071.17	45312	161.763	63040	145.163	85120	113.32	35648	289.323
115264	-38.8598	40448	208.156	48000	140.602	73216	172.381	79872	359.839	37824	127.489
43392	23.6159	38784	181.854	76352	148.38	71296	342.624	79168	228.341	48960	40.4572
50176	82.7184	70016	282.957	74688	26.2754	64640	-2.82691	59456	170.375	36992	112.408
48512	26.2754	95296	535.707	47808	106.431	45440	167.992	35968	135.46	89856	166.81
116992	367.136	53312	340.343	52736	72.8611	51840	186.532	59776	129.125	55744	189.126
58368	23.6159	46400	906.383	52224	128.469	45440	217.792	51648	131.105	43136	241.511
52160	190.872	51072	259.991	37888	67.5763	39232	71.0874	76160	349.563	46080	125.543
118400	217.301	126912	1123.08	39808	65.0966	36416	131.105	55296	154.594	143680	558.087
51840	90.5282	125376	615.656	35968	61.4187	49216	79.8234	39104	154.594	98880	387.348
52672	86.9943	53120	569.647	55872	165.244	83200	456.255	44864	150.189	49856	65.0966
43584	68.5747	95232	502.758	44032	170.375	165888	549.268	40960	35.909	119552	755.757
118720	340.343	100224	658.011	96384	169.577	72256	175.63	50816	158.337	60544	141.645
47616	35.005	51584	199.352	43392	110.598	135424	921.372	57152	160.996	81728	131.105
48640	108.207	94528	570.947	66368	182.697	105152	507.331	27584	18.3265	90688	405.072
36800	45.7518	49152	236.69	48384	94.1185	65216	268.233	38656	92.1781	38336	21.8487
92416	164.466	67968	438.153	89472	24.5012	54656	168.783	58880	102.056	65984	220.76
59648	145.163	46336	130.112	40384	62.3948	52992	265.261	53760	133.439	64128	286.76
60672	99.1879	50112	309.288	48192	178.513	43904	65.0966	73472	97.485	73088	205.807
120640	453.185	61184	585.455	82048	256.533	67136	359.839	57792	162.531	81792	197.992
112960	418.918	215040	8168.53	36992	65.8381	65984	246.975	65472	124.899	105920	84.3127
43456	65.8381	50624	993.301	42368	147.661	67328	245.873	65984	74.6473	26944	81.6616
27712	-8.92199	217280	1313.93	64448	274.886	62976	253.12	51648	105.549	52160	174.813
124352	464.551	61504	458.315	109312	527.261	76416	255.962	92032	249.75	103872	254.253
49408	124.899	54400	309.976	63488	198.444	134912	582.788	69248	136.138	52352	153.853
67328	146.944	39488	171.576	77888	3163.67	160256	653.489	61056	115.154	60992	181.854
46592	80.872	42688	385.621	46336	233.003	39424	173.999	68224	174.813	32640	15.6942
53824	95.7953	57088	278.583	40128	138.874	41792	122.023	58240	153.115	111680	513.109
83328	217.792	129408	1061.09	33728	43.9018	46848	248.637	52736	94.9553	49728	147.661
51136	94.9553	56192	469.817	51200	121.389	45504	179.343	51328	114.235	89152	179.343
64896	102.924	109952	397.884	59200	111.501	59776	158.337	47232	151.281	69760	189.126
55424	70.3311	33856	238.287	32064	102.924	82624	253.12	54592	81.6616	36672	225.788
60096	93.0076	70976	986.312	48128	82.7184	117440	345.69	52480	153.853	65408	267.04
51328	154.594	61376	556.818	67456	148.38	51392	174.813	82176	187.393	40448	201.178
53824	92.1781	35072	78.259	49792	158.337	220096	775.288	41344	188.258	63552	173.999
91968	217.301	64384	370.427	81472	321.923	67712	164.466	35072	57.0671	52992	246.975
129664	438.153	49344	438.153	56064	147.661	53504	205.807	42688	70.3311	62720	219.766
51392	43.9018	57600	1757.12	68352	141.645	56640	195.296	50880	152.013	72256	189.126
53504	43.9018	68224	357.441	83136	48.3112	51200	117.626	60288	122.023	58368	94.1185
41216	173.999	128320	1099.4	56320	239.357	38208	190.872	59904	154.594	59392	151.281
74688	157.207	56320	224.774	38464	24.5012	129728	777.09	60032	150.189	101888	483.803
122240	452.166	154304	1191.7	74432	181.014	122112	498.229	70656	248.082	50112	181.014
63616	146.944	64000	356.645	43776	49.9497	156992	1081.35	64192	197.09	75584	328.435
47296	95.7953	66752	410.553	58624	105.549	75648	347.234	56640	117.626	78144	173.189
60928	73.8803	50304	276.113	72832	147.661	102976	259.411	51712	120.442	153728	661.043
59520	120.442	38144	252.556	99072	284.852	168192	611.442	64960	163.303	51392	197.09
62464	130.112	53952	662.565	137536	420.801	221056	797.206	52736	80.872	78016	288.039
55424	114.235	72768	1099.4	61888	126.514	121792	416.11	47744	56.1087	48640	288.039
57152	129.125	126400	979.376	88128	149.463	90688	158.337	115840	409.634	84608	130.112
70144	137.16	50880	184.394	46464	84.3127	60928	331.371	44672	217.792	55296	126.514
47424	72.8611	85248	814.074	64896	175.63	58496	193.516	38976	41.1437	80960	193.516
76288	119.499	37568	138.874	82944	409.634	117248	372.916	55744	19.2057	55808	223.261
58496	150.189	90944	377.945	62464	183.544	145536	634.274	65856	141.645	36864	203.018
35072	-14.1618	49152	174.813	79872	154.594	52928	162.531	62464	171.576	45504	259.991
86400	194.404	121792	1232.04	43712	85.1139	52672	213.408	64256	179.343	46208	156.457
91584	270.634	53184	240.971	88960	14.8183	54272	181.854	48704	173.999	41088	93.0076
66560	122.977	116032	610.044	86656	187.393	92096	225.788	47488	41.1437	32256	23.6159
51072	68.5747	77056	389.955	85760	226.806	83328	578.812	218112	745.324	262080	2196.53
80704	129.125	58368	1063.6	43328	107.317	38976	230.402	84288	224.268	49536	162.531
79232	116.078	257984	2677.16	69632	176.861	67968	160.996	94464	48.3112	111552	592.178
89600	309.976	51776	264.67	40064	95.7953	133952	546.776	76224	201.178	54464	189.126
40000	131.105	57024	319.781	79680	405.98	73152	240.971	58944	175.63	54720	189.997
112448	-1.0872	74688	713.28	51136	82.7184	50880	131.105	82624	348.008	94592	88.6185
88000	-55.6306	60032	238.287	73216	210.052	152384	549.268	41344	166.026	40192	90.5282
152768	90.5282	70016	370.427	55744	129.125	137408	351.907	74880	133.439	139584	306.548
68800	148.38	57280	318.362	86848	-20.3059	24640	-36.1353	57472	84.3127	44480	125.543
189120	148.38	40960	442.109	164672	556.818	86784	499.357	80320	-18.5462	48064	179.343
63552	145.163	43200	166.81	26048	12.1946	131712	692.198	49024	151.281	157952	312.052
57088	180.177	79296	319.781	71552	23.6159	141504	303.158	55296	122.977	52544	189.126
145152	464.551	47680	309.288	72064	319.071	52352	199.352	46656	34.1027	47296	122.023
45568	122.023	107712	709.993	37888	20.9667	67136	161.763	83264	201.178	46336	158.337
132928	287.399	55232	483.803	56320	155.71	59328	189.126	66240	104.67	98816	245.873
46592	136.138	46336	299.806	72896	276.728	50048	249.75	56192	167.992	141568	112.408
102656	248.637	45632	246.975	43712	184.394	67328	225.788	56000	124.899	53568	244.228
124160	241.511	94016	777.09	53568	164.466	64512	162.531	35712	117.626	55040	126.514
41792	73.8803	69632	361.448	87552	331.371	61056	158.337	57664	175.63	56128	93.0076
37376	128.469	118016	877.171	47936	118.56	86528	288.039	55040	130.112	186496	797.206
83776	120.442	42496	221.757	32960	140.602	40896	43.9018	75264	160.996	40192	160.996
48896	121.389	41600	332.85	33088	79.8234	42752	152.013	100032	191.749	53120	164.466
71360	146.944	69440	644.545	53824	240.971	73408	216.322	79168	71.0874	84864	114.235
55296	129.125	43776	515.44	44672	239.357	117248	614.247	50112	103.795	84032	202.096
46720	203.944	98432	731.65	85824	214.375	37056	209.102	50944	137.16	63872	171.576
106624	27.1644	59712	261.153	75840	416.11	45248	161.763	60096	131.105	59776	146.944
50112	107.317	42240	319.781	47488	56.1087	57024	200.263	61120	196.191	62528	222.257
106176	175.63	131648	893.74	44224	108.207	81472	4009.27	46784	-7.1791	91712	264.67
161280	483.803	38080	242.594	53312	177.685	60864	264.67	41728	84.3127	72000	177.685
135424	-39.7718	195904	1226.19	69312	184.394	71488	317.654	55744	146.944	75840	267.04
55296	118.56	26752	-31.8545	58368	245.323	68928	163.303	34560	56.1087	44672	113.32
60608	138.874	44480	279.825	98688	372.916	103808	422.693	55744	153.115	55104	209.102
41408	48.3112	101440	539.37	54336	130.112	40192	-7.1791	38784	188.258	51200	176.861
65856	74.6473	95936	459.348	29568	-22.0694	95104	536.925	55104	118.56	61376	173.999
90496	219.766	82944	943.24	46336	235.631	66432	242.594	46400	115.154	134272	488.194
97152	84.3127	221184	2102.39	61568	195.296	73024	168.783	96640	257.681	69696	224.774
48320	137.16	32640	345.69	80576	169.577	62272	137.844	46976	137.844	54592	149.463
73728	214.375	124544	673.323	75648	202.096	31232	407.803	46336	259.991	71808	416.11
50624	78.259	41984	102.924	93824	404.166	47744	121.389	47680	88.6185	46592	124.899
52992	163.303	50752	289.968	53888	209.102	47680	154.594	74496	129.125	208064	747.052
47488	125.543	58752	291.909	58624	148.38	53440	116.078	74944	199.352	47296	104.67
45504	50.8896	49536	662.565	45056	111.501	47616	72.8611	57664	109.1	64192	136.138
127744	131.105	64320	589.479	77248	197.992	48832	152.013	34304	40.4572	101184	352.692
59776	105.549	64256	1096.8	89024	329.9	42368	128.469	118912	323.359	39360	50.8896
43904	162.531	71232	480.537	39104	45.7518	62720	318.362	40768	72.0995	53632	143.397
83008	115.154	100608	517.781	104576	56.1087	45376	153.853	52608	158.337	84416	351.907
69312	160.996	67712	359.038	48320	159.853	123456	403.263	81024	254.821	122304	430.35
78592	132.769	47488	329.9	89792	529.66	66752	336.575	62528	213.408	81920	144.101
134976	451.149	47360	389.955	26944	187.393	55872	109.997	67200	180.177	66432	189.126
49664	78.259	63808	302.485	43264	105.549	41216	123.936	56192	203.018	101184	439.138
187584	576.178	54720	302.485	56832	156.457	38464	65.0966	98880	201.178	84928	140.602
58624	169.577	89152	321.923	47616	100.044	53440	218.777	151424	127.489	36864	65.0966
45568	124.899	103168	854.918	56768	159.853	40832	110.598	65792	138.874	53376	287.399
56128	122.977	50304	493.742	48128	166.026	46784	153.853	56192	26.2754	203584	986.312
41024	49.2465	40768	117.626	47616	126.514	36800	109.997	47232	119.499	129792	478.373
80640	69.326	77056	367.136	76160	224.268	66688	188.258	51648	141.645	69376	131.769
66688	79.0399	55936	434.233	148480	266.446	43712	228.341	52416	102.056	113984	30.7341
33664	108.207	56896	301.813	46080	175.63	50496	193.516	73664	68.5747	140352	31.6302
50496	49.2465	37568	338.077	39232	62.3948	61888	134.447	54144	180.177	45568	86.1866
62848	112.408	172352	1289.09	29888	-31.8545	157504	510.789	79808	82.7184	113664	517.781
58496	197.992	39360	244.228	87296	230.402	114432	515.44	46656	77.2216	108928	250.309
36032	105.549	116416	1002.7	87616	173.999	51136	182.697	194816	342.624	58176	192.631
83008	135.46	84544	223.261	79360	192.631	43840	303.158	63296	71.0874	39232	239.894
38464	67.5763	49344	280.449	72960	296.49	129408	543.06	69952	321.923	229056	791.666
43264	100.044	44992	444.102	91072	25.3877	24896	151.281	17216	-83.78	47552	549.268
63936	164.466	131904	1131.09	42880	134.447	101632	477.294	42240	160.996	76416	149.463
139456	431.318	172096	979.376	65920	205.807	48768	183.544	58176	133.439	41088	84.3127
71360	164.466	118080	1871.19	34752	103.795	36800	61.4187	51648	158.337	92864	159.853
73024	93.0076	154944	1662.22	38272	92.1781	48768	209.102	75584	276.728	63488	192.631
188992	306.548	69888	356.645	63168	165.244	72896	319.071	90432	173.189	69056	179.343
61312	161.763	61248	325.524	95680	318.362	52032	248.082	71424	189.997	56896	152.013
126080	278.583	53056	262.906	38656	13.0685	100992	215.346	93312	362.255	57280	207.213
74688	117.626	212096	1740.22	105216	296.49	56832	231.439	92224	93.0076	54912	141.645
37568	3.47942	42368	411.473	45056	228.341	39296	123.936	94016	218.777	101248	448.115
109888	261.153	52544	259.411	182336	693.796	54592	113.32	81216	270.032	71360	185.674
44032	209.102	47488	638.654	44736	170.375	105472	475.145	58944	145.873	85376	334.335
115776	257.681	83072	735.043	36416	181.854	60992	222.257	153216	357.441	61440	243.683
55168	148.38	172736	812.181	72640	284.219	50112	234.577	65152	162.531	45312	110.598
65600	103.795	59456	417.044	79808	255.962	39360	95.7953	64256	160.996	127232	414.249
54144	127.489	67328	665.62	28480	70.3311	53696	148.38	61632	235.631	177600	466.65
68608	152.013	43008	248.637	56256	166.026	57152	169.577	50944	181.014	114176	211.964
52992	103.795	56000	250.309	63232	111.501	63616	226.806	51072	89.7078	120768	580.134
37888	46.448	51456	289.323	32512	46.448	61888	248.637	57344	126.514	44096	194.404
147136	375.422	78656	259.991	75328	261.736	67840	200.263	72256	162.531	56064	147.661
100736	554.29	43520	261.736	62336	187.393	53888	48.3112	57152	142.344	39040	92.1781
43904	86.9943	52416	203.944	105728	312.747	59968	211.964	141952	422.693	47936	173.189
34624	13.0685	76608	274.886	46528	23.6159	47872	253.12	40640	117.005	58816	227.828
70720	-46.6804	63232	497.103	43520	103.795	32704	25.3877	119104	144.101	58368	109.1
153728	248.637	58624	424.594	40640	123.936	44928	162.531	96512	426.504	46400	207.213
39808	65.0966	35136	59.7187	41344	11.3212	50048	259.991	47296	62.3948	49856	166.81
38400	153.853	48320	237.221	71040	161.763	77696	223.261	162176	261.736	48832	135.46
95488	277.963	40000	339.586	48064	74.6473	47232	183.544	249344	759.269	61760	208.156
47872	109.1	47232	447.108	71808	225.788	48448	100.044	108224	282.957	63616	159.853
84864	137.844	63104	459.348	47232	95.7953	45120	159.093	84480	268.831	35712	55.3919
128512	141.645	56448	463.506	84864	349.563	51712	241.511	76608	377.102	52160	178.513
40512	71.0874	66432	521.315	67712	196.191	55232	119.499	130816	181.014	50112	61.4187
53376	79.8234	122944	593.532	55040	241.511	49984	109.997	110272	70.3311	117632	189.126
175296	230.402	37888	319.071	43328	93.0076	96256	181.014	45440	204.874	52544	113.32
99712	264.67	164928	1778.48	36096	196.191	40576	144.101	44672	202.096	107328	506.184
62144	100.044	89344	565.766	40768	50.8896	40448	170.375	21760	205.807	72832	138.874
49536	153.853	29824	206.744	59008	163.303	48320	324.079	100352	159.853	64704	263.493
44608	4.34956	55552	422.693	54464	195.296	49664	138.874	99456	166.026	65472	146.944
58816	131.105	171456	1112.49	29440	30.7341	43392	191.749	108480	141.645	81536	282.957
77376	151.281	88256	435.21	76096	305.867	65280	303.158	72704	233.003	49920	97.485
36928	-18.5462	34112	179.343	69504	234.051	70720	214.375	37248	32.5279	70784	297.15
56512	105.549	128704	881.283	186112	474.074	50624	176.861	262080	930.054	49792	133.439
61760	94.9553	204480	1862.15	66304	166.026	73920	268.233	56512	129.125	99520	212.925
74368	141.645	73984	367.956	71360	149.463	82240	90.5282	75200	166.026	70336	153.853
69952	97.485	92736	386.484	50880	77.2216	54464	233.003	76352	246.975	54592	162.531
56256	61.4187	46784	136.138	69952	139.909	62720	197.09	160320	500.488	88832	166.81
65984	148.38	5504	42.0609	44672	98.3348	107968	211.006	72384	196.191	50432	127.489
186048	721.568	100992	541.827	59520	192.631	52416	137.16	101888	236.69	44608	104.67
62016	124.899	40768	181.014	49920	49.2465	78464	253.12	90688	312.747	45824	100.044
48704	185.674	62720	381.337	65152	187.393	70848	65.0966	64256	217.301	38080	198.444
177408	442.109	41856	483.803	132032	361.448	71680	68.5747	104704	289.968	47552	129.125
53504	93.0076	59648	264.67	40320	138.874	56960	153.853	40832	112.408	143040	611.442
63744	138.874	57536	140.602	42112	116.078	56896	239.894	94784	66.83	55936	104.67
50944	140.602	100032	230.402	51840	168.783	48896	173.999	134080	533.279	70528	214.375
72768	173.999	56192	270.634	82048	179.343	77952	289.968	64832	153.115	102336	250.309
68864	115.154	81536	766.345	49536	197.992	51968	65.8381	144832	208.156	38272	105.549
57792	82.7184	44224	270.634	42816	210.052	78080	239.357	110464	448.115	55744	139.909
65536	138.874	261184	4470.82	64192	166.026	61952	178.513	168704	296.49	73600	169.577
50880	123.936	132608	791.666	102080	330.635	106816	584.12	50496	130.112	36480	59.7187
67200	117.626	128256	1931.08	52928	146.944	43392	181.014	160640	497.103	96576	102.056
44032	58.7517	93696	554.29	66624	225.788	55488	222.257	187200	789.828	93824	202.096
125376	121.389	221248	1282.96	34816	131.105	114368	279.825	90816	86.9943	46912	133.439
42624	34.1027	47040	511.948	129152	63.129	54656	497.103	49600	176.861	61056	573.556
60864	192.631	93376	1342.48	107264	222.257	63424	287.399	54336	74.6473	52480	176.861
45568	70.3311	113344	1197.38	52672	206.744	155072	4275.79	90368	246.975	64128	145.873
91584	30.7341	71040	692.198	49792	108.207	43840	161.763	65792	217.301	192896	536.925
117696	197.992	82432	1086.47	147328	81.6616	47552	161.763	97728	34.1027	39680	29.8395
52928	137.844	66432	581.46	68352	123.936	62784	414.249	39296	88.6185	57408	137.16
89920	265.261	42112	211.006	36800	70.3311	42880	239.357	40256	108.207	56448	193.516
75264	222.257	48896	536.925	64256	155.71	137024	629.925	56640	104.67	44672	153.115
91392	125.543	65152	206.744	150592	415.178	134528	266.446	65920	158.337	44864	68.5747
96384	339.586	83712	1352.14	42048	12.1946	86528	213.408	53440	121.389	76096	207.213
80192	137.844	44544	109.1	34112	140.602	52352	143.397	56960	131.769	164480	2306.26
111040	321.923	126016	1959.39	142720	522.499	77696	229.369	139968	201.178	52352	134.447
47616	240.971	45440	281.074	36544	134.447	81920	270.634	146880	270.032	116288	254.253
38400	27.1644	103360	578.812	68416	166.81	106432	282.328	66304	218.777	121088	483.803
77440	126.514	58176	322.64	42752	81.6616	138752	219.766	60224	183.544	45056	102.924
63744	123.936	84608	791.666	58176	159.853	109248	205.807	47680	158.337	56256	182.697
41344	113.32	90624	362.255	51392	121.389	52032	163.303	68608	159.853	80128	403.263
47040	83.5142	54592	309.288	104384	170.375	197440	754.008	66176	206.744	62912	176.861
50176	84.3127	102016	611.442	137472	359.038	97792	556.818	42432	131.769	66048	132.769
93824	42.0609	49664	138.874	49728	274.275	114432	267.04	57408	108.207	65088	137.16
79104	173.189	116288	665.62	82048	206.744	72192	307.915	115648	394.339	63744	169.577
27648	79.8234	97984	757.511	96704	79.8234	63616	297.15	48832	204.874	98368	231.439
64064	73.8803	60032	469.817	50688	147.661	76480	343.388	54656	243.683	59520	145.163
101952	69.326	86272	515.44	120064	367.956	159488	990.965	67584	235.631	99200	2505.95
36736	28.9464	71104	320.494	167424	454.206	82624	216.322	57152	181.854	57024	189.997
148928	184.394	51456	244.228	159040	281.074	109632	363.064	47872	161.763	52224	291.909
52224	99.1879	139136	766.345	51712	105.549	44864	166.026	53376	125.543	41536	157.207
44800	177.685	115712	1682.39	145920	203.018	135424	864.958	38720	115.154	101824	392.579
38336	41.1437	48896	200.263	60928	181.854	47552	117.005	59840	160.996	64832	149.463
75200	160.996	74304	234.577	55680	126.514	43392	119.499	56832	134.447	37440	-21.1871
184064	581.46	55744	276.728	36992	75.6738	58432	159.093	52416	184.394	49344	193.516
215232	464.551	68352	377.945	94144	33.4272	49536	106.431	34048	173.189	62400	140.602
71296	187.393	120896	932.238	75712	215.346	67648	350.342	51904	127.489	66944	173.999
48512	116.078	44032	259.991	83648	-64.3571	53376	199.352	46272	95.7953	85696	364.687
67456	-18.5462	100736	1715.19	47424	60.6889	160576	793.508	58496	135.46	106944	289.968
102272	297.15	167616	1066.12	55808	164.466	18240	-110.598	105472	140.602	85952	211.964
124800	319.781	36352	1234.98	60928	85.1139	51968	180.177	62592	103.795	79296	56.1087
78592	155.71	80704	570.947	52928	109.1	112384	305.188	46336	67.5763	90560	179.343
82432	127.489	41472	314.841	38272	189.997	143488	628.482	45696	131.105	48000	96.6386
117248	110.598	48384	339.586	67712	152.013	52352	245.323	42816	65.8381	82880	213.408
42816	99.1879	77376	1115.13	58176	274.275	43520	197.992	41792	79.0399	70848	276.113
119552	58.7517	40320	214.375	31360	219.766	50176	166.026	67712	229.369	153920	631.371
70272	126.514	111104	411.473	42240	80.872	61952	187.393	53312	109.1	102080	410.553
48832	-25.6095	55808	240.971	42624	117.626	47360	145.873	41280	48.3112	139904	689.013
41536	109.1	66176	371.255	73920	209.102	52736	154.594	39360	155.71	55296	189.997
105664	14.8183	106560	206.744	43712	152.013	205952	841.067	53184	91.3516	59712	209.102
97536	153.853	121856	974.78	54656	143.397	57024	112.408	64320	122.023	53504	156.457
69504	109.997	68608	638.654	58048	197.992	73536	387.348	64000	203.018	57344	185.674
50112	33.4272	55296	355.851	46272	139.909	70336	270.634	110144	521.315	157888	700.227
54016	144.101	41152	346.461	45568	58.7517	67584	173.999	165824	282.328	68352	206.744
140608	118.56	44096	478.373	53952	250.309	58048	137.844	47616	144.101	63744	-14.1618
53056	119.499	56640	241.511	88832	151.281	42496	97.485	56448	145.873	50688	96.6386
67072	157.207	46912	259.411	49088	55.3919	64320	245.323	79296	251.43	50112	212.925
48064	181.014	65024	912.775	66304	144.101	47168	139.909	57344	159.093	115456	440.126
48000	144.101	60800	220.76	45056	53.4884	105792	249.75	72576	162.531	130560	282.328
36352	138.874	49152	236.69	47232	86.9943	60672	201.178	43648	71.0874	71104	206.744
49856	43.9018	174080	1498.84	36544	42.9802	244224	997.988	75776	188.258	95360	159.093
123392	257.681	182720	1791.43	65664	198.444	83456	228.341	46144	121.389	44992	137.16
62656	68.5747	49664	338.077	71808	133.439	34560	176.861	40960	109.997	72064	188.258
61888	145.873	59712	405.072	89024	301.813	98496	481.623	51520	119.499	130176	598.983
40960	145.163	71104	417.044	38400	173.189	121600	398.775	82752	-2.82691	179520	399.668
187328	417.98	154368	1848.67	36800	221.757	142976	352.692	126400	294.518	192064	584.12
78720	329.9	57472	364.687	54656	109.1	148608	1401.53	32960	104.67	81024	73.8803
92416	-77.4805	173696	1415.02	76288	282.957	60608	207.213	72896	158.337	85120	319.781
127488	276.113	35968	287.399	34752	94.9553	60224	184.394	62400	168.783	126272	459.348
90880	273.664	118272	808.41	37696	29.8395	163776	713.28	32448	153.853	44928	123.936
46848	77.2216	59072	399.668	114176	198.444	65472	197.992	47680	143.397	60416	56.1087
109376	234.051	71872	381.337	43264	82.7184	79872	32.5279	46656	75.6738	134912	549.268
59648	10.4484	65728	589.479	38976	426.504	57664	240.971	58112	130.112	64832	182.697
83968	205.807	67392	379.637	55936	159.093	48064	147.661	162048	509.634	53376	224.774
87552	164.466	77824	719.903	101440	347.234	47424	113.32	36096	2.60943	40000	42.0609
37312	47.3783	149632	852.924	70528	177.685	124352	386.484	57472	178.513	45760	128.469
100992	248.637	66368	628.482	90240	278.583	76096	229.369	55936	136.138	115392	529.66
124736	102.056	87552	949.907	65920	160.996	37248	267.04	44032	97.485	94144	309.288
126336	417.98	58240	400.564	72704	147.661	51264	292.559	53440	100.044	41984	201.178
260288	967.929	56704	448.115	103936	377.102	41536	94.9553	169152	574.865	65920	159.853
44032	116.078	71744	654.993	98368	245.323	44544	205.807	48320	139.909	53184	102.056
51968	112.408	39936	98.3348	84032	207.213	52864	228.341	49600	118.56	54144	177.685
48256	51.8322	72000	682.691	96640	211.964	80512	202.096	51904	83.5142	55168	302.485
39168	146.944	86336	1174.84	117376	271.842	60032	154.594	64704	124.899	103488	259.991
65216	239.357	41664	268.233	96704	429.385	70400	381.337	59136	109.997	70464	241.511
38400	72.8611	42240	201.178	71040	192.631	43648	213.408	48960	123.936	62336	199.352
44608	92.1781	48000	153.115	35712	155.71	70272	344.921	45184	139.909	41344	95.7953
75840	81.6616	90560	2175.24	35328	145.873	65344	284.219	49600	150.189	84736	208.156
47552	49.2465	75392	335.08	51968	173.999	74368	359.839	60160	176.861	55104	56.1087
64640	-14.1618	43648	393.458	56192	156.457	44416	100.044	96192	143.397	72768	181.854
58816	119.499	45888	237.221	48896	113.32	39168	50.8896	108608	105.549	48000	77.2216
43584	50.8896	123712	923.534	51904	206.744	48320	156.457	43456	83.5142	41216	253.12
36928	160.996	69760	442.109	43584	58.7517	74176	174.813	48768	207.213	60672	145.873
82752	192.631	47680	342.624	54592	154.594	169792	485.994	38656	116.078	49984	96.6386
91584	181.014	144896	921.372	96256	341.862	135552	324.079	64960	141.645	66752	177.685
39936	71.0874	43200	189.997	48896	72.8611	38016	116.078	82752	-24.7227	120768	479.454
53120	137.16	47552	378.79	47424	47.3783	80896	299.14	117056	533.279	48512	145.163
68608	126.514	67200	335.08	41408	0	51392	145.873	69312	178.513	47936	130.112
117248	402.361	95744	469.817	98240	13.0685	35264	190.872	51264	191.749	57664	187.393
73152	183.544	64768	815.971	65472	181.014	110144	604.487	141824	585.455	50048	100.044
62976	90.5282	100032	330.635	55168	179.343	66880	190.872	64960	187.393	45824	105.549
43776	119.499	56192	250.309	32256	79.8234	46720	217.301	44288	130.112	48192	77.2216
155584	407.803	60608	256.533	77696	235.631	72384	251.43	66496	178.513	61184	215.346
77824	291.261	57408	291.261	31296	101.192	42944	181.014	79424	162.531	51840	334.335
40320	133.439	57280	428.423	55488	79.8234	143168	498.229	115200	382.19	78208	248.637
109760	178.513	92352	611.442	95872	279.825	77312	363.064	35200	53.4884	53120	112.408
69888	160.996	49408	215.346	40576	371.255	73600	157.207	78528	389.955	61312	162.531
179840	198.444	47680	231.439	33088	250.309	38336	250.309	128640	231.439	58944	177.685
118784	432.287	94272	376.261	30912	24.5012	119040	747.052	44352	102.924	56704	153.115
58688	149.463	113280	812.181	39232	83.5142	51008	223.261	42304	129.125	88128	130.112
65920	122.977	56128	276.113	42368	169.577	53120	123.936	56512	145.873	47488	97.485
66880	179.343	67456	378.79	69120	93.0076	35456	126.514	37568	189.126	49728	159.093
129536	430.35	87744	359.839	52672	122.977	34880	149.463	76480	227.828	47360	167.992
119808	173.189	176320	993.301	68480	152.013	62848	401.461	60672	165.244	48640	330.635
39680	65.0966	80256	1024.19	77120	353.479	48064	153.115	47744	225.788	63424	184.394
49856	210.052	45376	417.98	78016	141.645	57408	181.014	65664	107.317	33280	84.3127
46848	173.189	51776	524.874	122240	309.288	52736	167.992	111296	335.827	37184	49.2465
116992	414.249	60416	287.399	65664	122.977	52672	204.874	60288	149.463	78592	259.411
67200	131.769	52992	619.9	40256	102.056	44416	188.258	102464	476.218	51968	131.769
53568	102.056	54912	244.228	72192	133.439	40960	204.874	78656	234.577	93824	312.747
91904	3.47942	73472	455.229	62656	83.5142	59072	203.944	65664	190.872	72768	203.018
97600	322.64	54080	209.102	116416	417.98	164160	388.215	64000	211.964	39488	100.044
158528	643.067	34752	101.192	107392	329.9	47808	152.013	67968	142.344	31488	120.442
112640	522.499	129152	416.11	56960	200.263	60608	151.281	134144	146.944	73792	238.287
124544	371.255	96512	740.165	53888	159.853	61760	363.064	36416	75.6738	46784	123.936
63424	99.1879	102528	1191.7	130688	112.408	158400	927.876	158656	505.039	182016	731.65
99328	229.369	43328	214.375	44288	200.263	54080	161.763	81472	145.163	58944	254.821
83584	50.8896	66176	497.103	70656	268.233	74944	366.318	54336	164.466	64960	165.244
36416	166.81	90048	1089.04	37504	196.191	46400	406.891	48192	64.1111	68928	209.102
102336	429.385	48896	169.577	142912	605.871	46336	150.189	42112	185.674	53888	154.594
57536	104.67	196800	3331.56	38464	154.594	46272	153.853	53312	122.977	52864	69.326
64000	91.3516	55040	345.69	46464	49.2465	96320	314.841	71552	173.189	44480	94.9553
105408	202.096	56960	218.777	75008	220.76	41408	197.09	55680	88.6185	49600	280.449
52224	98.3348	44864	261.153	56320	181.854	33600	104.67	94528	117.626	55296	120.442
51520	94.1185	72192	374.585	38976	211.964	42816	284.852	104064	169.577	44608	156.457
59584	136.138	51392	406.891	51200	309.976	96256	270.032	52352	175.63	64704	148.38
45504	-68.8249	46784	299.806	65152	125.543	64576	151.281	50688	37.7225	45888	107.317
45888	66.83	120192	797.206	52992	91.3516	123456	724.912	102272	363.874	58496	189.126
49792	145.873	43584	167.992	108352	368.778	121984	546.776	53888	131.769	53312	139.909
173376	478.373	73728	1822.02	61248	154.594	43648	76.4465	66944	226.806	74496	245.323
49216	68.5747	43776	145.163	51776	76.4465	53248	164.466	120128	475.145	105664	145.163
32384	189.997	72256	165.244	85440	263.493	45952	101.192	68736	172.381	101760	107.317
59904	30.7341	39936	309.976	48000	104.67	50880	134.447	58432	152.013	73600	254.253
41984	59.7187	33984	259.991	88384	372.084	45952	185.674	101120	397.884	108224	521.315
52864	113.32	122560	1091.62	61312	195.296	59136	162.531	61632	118.56	41280	160.996
45888	89.7078	55936	445.101	94592	263.493	43072	233.003	48768	74.6473	66240	173.189
86656	123.936	57600	339.586	93440	402.361	51840	362.255	80256	144.101	84864	166.026
66432	137.844	73856	592.178	55296	90.5282	109888	850.936	54912	162.531	59008	318.362
37120	144.101	60736	292.559	39872	88.6185	58240	225.788	56576	211.964	60416	189.997
46912	50.8896	143552	941.029	43584	177.685	80832	378.79	79168	200.263	67904	157.207
44224	26.2754	224576	1183.24	129344	582.788	53696	177.685	99776	121.389	57408	101.192
136128	464.551	66304	314.141	40320	124.899	76864	252.556	53120	173.189	122432	572.25
29632	-33.6523	43008	185.674	35648	72.8611	85312	471.941	91456	303.158	112256	400.564
40704	65.0966	75968	452.166	127168	224.268	48576	83.5142	73920	190.872	93824	72.0995
52736	166.026	42368	220.76	83584	237.221	63488	200.263	39232	194.404	138816	299.806
146560	339.586	116864	908.508	125888	277.963	50304	181.014	230656	793.508	105280	387.348
51072	79.0399	74688	514.273	58624	209.102	115776	228.341	106560	445.101	96320	227.828
49792	72.8611	197376	1509.68	26240	81.6616	40448	163.303	154816	661.043	105088	511.948
49792	93.0076	122112	800.922	111808	438.153	48320	162.531	92032	93.0076	47872	88.6185
56576	72.8611	45824	274.886	30464	143.397	54784	237.221	222080	1058.59	145408	214.375
53056	141.645	57024	217.792	33472	28.9464	55680	62.3948	132032	458.315	121536	179.343
43200	139.909	86144	1220.37	42496	122.023	140032	311.358	104640	383.901	105152	17.4483
169792	497.103	45696	181.854	36672	41.1437	35200	13.0685	55360	188.258	262080	1102
42432	132.769	73280	604.487	79808	208.156	62656	301.813	67648	178.513	87616	487.093
64704	128.469	63936	382.19	139136	539.37	100032	334.335	137024	28.9464	57792	118.56
55232	95.7953	70272	456.255	40896	152.013	78144	267.04	78400	181.014	103104	584.12
50304	152.013	94464	664.091	41856	69.326	54272	172.381	72832	175.63	52800	173.189
233216	871.042	62976	367.956	46464	145.873	101184	545.534	112320	249.75	211648	475.145
65472	79.8234	214336	1249.77	131072	505.039	53056	262.906	228160	612.843	55104	175.63
32448	26.2754	63872	471.941	38464	239.357	41728	134.447	119488	407.803	94848	223.261
39680	60.6889	36800	326.249	33792	126.514	62016	278.583	93248	129.125	41024	62.3948
56064	118.56	48128	195.296	43008	178.513	127680	305.867	62144	143.397	154112	389.084
152000	0.869758	57920	234.577	48064	152.013	52288	192.631	73536	108.207	44032	134.447
145536	-25.6095	48768	244.228	40512	19.2057	38528	173.999	70656	219.766	72832	245.323
49472	134.447	113920	877.171	41344	149.463	97216	279.825	106752	329.9	162752	509.634
131648	136.138	47360	169.577	82496	55.3919	52800	176.861	119040	273.664	138752	539.37
77504	145.163	75840	780.707	43968	143.397	66752	223.261	125760	389.955	84992	284.852
59008	153.853	50944	175.63	62976	133.439	71936	192.631	60416	345.69	48576	211.006
74240	137.16	59520	455.229	58560	132.769	87616	582.788	48704	95.7953	60480	215.346
51968	98.3348	71872	478.373	63872	191.749	81984	108.207	147456	564.478	46528	211.006
101504	268.233	44416	227.828	53056	106.431	181120	673.323	61952	187.393	53184	117.005
53248	208.156	85376	700.227	163584	10894.4	134336	330.635	41792	118.56	49600	123.936
156608	123.936	59776	302.485	66688	182.697	37632	-58.2694	53440	80.872	164288	389.955
52288	69.326	89728	786.166	55168	125.543	90112	288.039	14592	-10.6665	54976	105.549
50304	92.1781	44416	469.817	39680	36.8148	56960	175.63	38464	87.805	87360	264.67
60544	192.631	71872	554.29	115712	347.234	46592	120.442	92160	214.375	81600	207.213
40640	10.4484	90688	334.335	47040	173.189	47744	237.221	90560	75.6738	95936	55.3919
46400	26.2754	63296	377.945	151168	467.703	60032	166.026	70784	212.925	68480	185.674
55360	58.0286	52416	281.074	51456	264.67	34112	192.631	68992	100.044	63744	-37.0416
63360	129.125	48256	377.945	41728	88.6185	59776	245.323	100352	409.634	29760	222.257
71936	112.408	46912	321.923	57600	132.769	73408	228.341	59776	246.975	61504	216.322
40192	80.872	74048	597.615	33600	94.1185	67584	169.577	79040	166.81	54656	183.544
49216	44.8257	29696	140.602	43968	149.463	66432	370.427	43136	94.9553	62016	167.992
76224	153.115	76224	293.864	39808	82.7184	47488	206.744	37632	45.7518	64000	147.661
56896	156.457	60160	258.257	65152	170.375	54144	272.448	83520	78.259	48448	121.389
74560	-59.9609	65472	419.859	65920	195.296	36672	131.105	62528	151.281	75840	267.04
146624	576.178	92288	784.342	54976	141.645	49856	88.6185	71744	196.191	64384	261.736
51904	22.7318	43968	381.337	83584	77.2216	42304	132.769	94784	362.255	62016	311.358
118464	203.944	190720	1329.71	57280	169.577	44608	264.67	46464	197.09	159616	255.962
45184	163.303	115520	823.608	33344	106.431	50752	305.188	40320	157.207	50560	289.968
75584	101.192	33472	78.259	48640	83.5142	53888	121.389	56192	148.38	64384	145.163
78976	302.485	65792	398.775	42688	128.469	90304	497.103	34112	7.83251	82816	229.369
55040	163.303	43712	412.396	47680	98.3348	83584	302.485	54144	189.997	79424	220.76
120704	205.807	51008	370.427	51264	191.749	97536	589.479	58688	164.466	68736	210.052
61632	97.485	29824	225.788	72640	190.872	30720	76.4465	83392	181.854	65728	170.375
46912	159.093	64960	363.874	126144	610.044	60864	217.792	72704	94.9553	82048	39.5436
59968	144.101	44736	130.112	35456	64.1111	44608	101.192	56128	224.268	48640	143.397
46528	108.207	51520	436.188	154816	608.65	42432	68.5747	77824	171.576	53824	198.444
120064	365.501	65600	1252.75	65408	151.281	72320	159.853	49856	115.154	49856	137.16
46784	162.531	47424	503.897	52416	79.0399	67136	182.697	50624	174.813	39744	197.09
48320	274.275	51328	228.341	82880	39.5436	47296	238.287	77568	248.082	150848	638.654
96064	272.448	65280	488.194	53376	215.346	59136	88.6185	58816	117.626	136256	289.323
56192	148.38	66176	406.891	52736	133.439	47360	117.626	46272	171.576	63936	103.795
49152	120.442	36864	218.777	69696	224.774	39168	137.844	70080	195.296	123776	426.504
68672	152.013	45440	268.233	41600	211.964	98688	466.65	49920	113.32	50944	108.207
41728	154.594	68992	431.318	43584	88.6185	67264	239.894	38208	-1.0872	46592	146.944
48064	86.9943	58752	287.399	55616	177.685	41600	19.2057	69568	112.408	46080	123.936
106880	65.8381	76608	464.551	146432	226.806	77184	221.757	56000	164.466	46272	118.56
80768	55.3919	218048	9587.37	74048	199.352	47488	73.8803	38272	0.869758	40960	133.439
70272	170.375	59648	270.032	60608	348.008	60672	204.874	61184	114.235	99776	443.104
142080	600.354	189632	988.636	179008	533.279	46784	84.3127	70912	88.6185	53184	82.7184
70528	305.867	218240	1752.88	106048	93.0076	48704	173.999	71296	171.576	60032	211.964
53312	76.4465	73536	1186.05	36288	31.6302	50688	138.874	40640	49.9497	105536	110.598
50240	111.501	56256	325.524	84224	159.093	58560	227.828	46144	46.448	50496	173.999
157632	328.435	67904	236.69	109568	137.16	41344	161.763	61888	134.447	64192	129.125
115200	366.318	151680	1835.29	52160	93.0076	54336	221.757	48192	92.1781	51840	375.422
92992	194.404	86272	495.98	61120	193.516	53824	175.63	71936	274.275	76800	197.992
53440	181.014	68544	568.35	49280	144.101	55488	161.763	67072	204.874	153152	586.793
55040	179.343	76416	605.871	42304	122.977	116864	430.35	43968	89.7078	67392	292.559
41920	121.389	98112	299.806	49792	99.1879	38912	188.258	49280	152.013	47936	158.337
48640	95.7953	70016	359.038	38336	79.8234	70976	154.594	41728	168.783	100480	250.309
48704	58.0286	40640	188.258	46464	75.6738	142464	1089.04	54976	61.4187	43968	116.078
65408	102.056	55232	426.504	58368	159.093	77312	200.263	30592	173.189	39424	175.63
49216	91.3516	46144	280.449	60288	117.005	68160	353.479	72960	135.46	49024	68.5747
41984	35.005	52800	384.76	33216	42.0609	53760	227.828	120896	224.268	66304	174.813
42048	176.861	54720	974.78	39488	160.996	55232	214.375	57984	157.207	61696	133.439
[truncated: 29,323 more rows]

## Sheet: SPR_Fig3A
H-Ft time (s)	H-Ft RU	FIT H-Ft time (s)	FIT H-Ft RU	Mutant_A time (s)	Mutant_A RU	FIT Mutant_A time (s)	FIT Mutant_A RU	Mutant_B time (s)	Mutant_B RU	FIT Mutant_B time (s)	FIT Mutant_B RU	Mutant_C time(s)	Mutant_C RU	FIT Mutant_C time (s)	FIT Mutant_C RU
[truncated: 842 more rows]

[truncated: 2 more sheets: SPR_SupplementaryFig6, BlotGel_SupplementaryFig1A]
